# Supplementary material for: Multi-omic analysis identifies hypoalbuminemia as independent biomarker of poor outcome upon PD-1 blockade in metastatic melanoma
Source: Sci Rep. 2024 May 16;14:11244. doi: 10.1038/s41598-024-61150-y (PMC11099084; doi:10.1038/s41598-024-61150-y)
Supplement: Supplementary file 1 — Supplementary Information 1. [file 41598_2024_61150_MOESM1_ESM.xlsx]

## Sheet: Sheet 1 - TANGO_melanoma_mts_im
PatientID	hmfSampleId	Age	Gender	Treatment_type	Treatment_line	Biopsy_date	Biopsy_site	Institution_of_inclusion_categorical	ECOG_PS	ECOG_PS_boolean	PFS_months	PFS_end_state	OS_months	OS_end_state	Clinical_benefit_PFS_6mo	OS_end_of_followup_date	Death_date	Treatment_start_date	Treatment_PD_date	Mts_brain_boolean	Confirmed_mts_brain_boolean	Mts_liver_boolean	Mts_lung_boolean	Mts_bone_boolean	Mts_lymphnode_boolean	wgs_purity	wgs_diploidProportion	wgs_ploidy	wgs_ploidy_boolean	wgs_wholeGenomeDuplication_boolean	wgs_tml	wgs_tml_boolean	wgs_tmb	wgs_tmb_boolean	wgs_structural_variants_TMB	wgs_SBS7a	wgs_SBS7b	wgs_SBS7c	wgs_SBS7d	wgs_uv_boolean	wgs_driver_CDKN2A_boolean	wgs_driver_NRAS_boolean	wgs_driver_TERT_boolean	wgs_driver_BRAF_boolean	wgs_driver_TP53_boolean	wgs_driver_PTEN_boolean	wgs_driver_ARID2_boolean	wgs_driver_PIK3CA_boolean	wgs_driver_MAP2K1_boolean
1	HMF000004B	64	Male	Combi	2nd	2016-08-30	Subcutaneous softtissue	5	1-2	1	0	1	2	1	0	2017-04-02	2017-04-02	2017-01-10	2017-01-31	1	1	1	0	0	0	0.55	0.0982	3.2	1	1	192	1	15.5331	1	246	0.402656099968057	0.0991590900561669	0	0	1	1	0	1	1	0	0	0	0	0
2	HMF000027A	66	Male	Mono	1st	2018-09-28	Subcutaneous softtissue	2	0	0	26	0	26	0	1	2020-12-15	NA	2018-10-12	NA	0	0	0	0	0	1	0.23	0.0223	3.05	1	1	242	1	16.3987	1	60	0.641023246921008	0.192840432963095	0	0	1	0	0	1	1	0	0	0	0	1
3	HMF000076A	51	Female	Mono	1st	2017-07-03	Lymphnode	2	0	0	2	0	3	1	0	2017-09-28	2017-09-28	2017-07-12	NA	0	0	1	0	0	1	0.86	0.0761	3.05	1	1	63	0	3.1196	0	2533	0	0	0	0	0	0	0	0	0	0	0	0	0	0
4	HMF000078A	66	Male	Combi	2nd	2016-08-17	Subcutaneous softtissue	5	0	0	2	1	3	1	0	2017-07-07	2017-07-07	2017-03-31	2017-06-22	1	1	1	1	1	1	0.48	0.6968	1.94	0	0	181	1	12.2697	1	87	NA	NA	NA	NA	NA	0	0	1	1	0	0	0	0	0
5	HMF000107A	63	Female	Mono	1st	2018-10-17	Subcutaneous softtissue	5	0	0	2	1	26	0	0	2020-12-22	NA	2018-10-17	2018-12-18	0	0	0	0	1	1	0.88	0.2401	2.84	1	1	379	1	26.7842	1	98	0.619763944716998	0.197535983753264	0	0	1	0	0	1	1	0	0	0	0	0
6	HMF000183A	62	Male	Combi	1st	2018-09-28	Lymphnode	2	1-2	1	5	1	5	1	0	2019-03-24	2019-03-24	2018-10-08	2019-02-28	0	0	0	1	0	1	0.55	0.0002	3.65	1	1	136	0	9.4575	0	195	0.727158241873966	0.166984243103922	0	0	1	0	0	0	1	0	0	0	0	0
7	HMF000214A	73	Male	Mono	1st	2018-01-30	Lung	3	1-2	1	13	0	13	1	1	2019-04-11	2019-04-11	2018-03-14	NA	1	1	0	1	0	0	0.89	0.1843	1.92	0	0	2546	1	204.3312	1	454	0.734826560828749	0.156402845240378	0	0	1	0	1	1	0	1	0	0	0	0
8	HMF000274A	54	Female	Mono	1st	2016-10-10	Subcutaneous softtissue	3	1-2	1	3	1	48	0	0	2020-10-23	NA	2016-10-11	2017-01-03	1	1	1	1	1	1	0.72	0.4937	1.72	0	0	98	0	5.8104	0	98	0.521029492513444	0.231429138828182	0	0	1	0	0	0	0	0	0	0	0	0
9	HMF000300A	62.3600273785079	Female	Mono	1st	2016-10-12	Subcutaneous softtissue	5	0	0	6	1	17	1	0	2018-03-09	2018-03-09	2016-10-21	2017-04-18	0	0	0	0	0	1	0.9	0.8344	1.96	0	0	135	0	8.6688	0	157	NA	NA	NA	NA	NA	0	1	1	0	0	0	0	0	0
10	HMF000313A	47	Male	Combi	1st	2017-11-09	Liver	34	0	0	35	0	35	0	1	2020-10-20	NA	2017-11-15	NA	NA	0	NA	NA	NA	NA	0.35	745	2.08	1	0	41	0	2.1836	0	248	0.339137843878097	0	0	0.107634688464522	1	0	1	0	0	0	0	0	0	0
11	HMF000336A	76	Female	Mono	1st	2018-01-02	Subcutaneous softtissue	12	0	0	2	1	3	1	0	2018-04-25	2018-04-25	2018-01-18	2018-04-03	NA	0	NA	NA	NA	NA	0.56	0.0418	4.1	1	1	35	0	2.3774	0	162	0	0	0	0	0	0	1	0	0	0	0	0	0	0
12	HMF000346A	71	Male	Mono	2nd	2017-07-21	Cutaneous	5	0	0	11	1	31	0	1	2021-02-23	NA	2018-06-29	2019-05-31	1	1	1	0	1	1	0.92	0.7218	2.08	1	0	348	1	28.7027	1	40	0.704933311959396	0.194359101309748	0	0	1	0	0	1	1	0	0	0	0	1
13	HMF000367A	56.1232032854209	Male	Combi	1st	2017-08-31	Lymphnode	5	1-2	2	36	0	36	0	1	2020-09-22	NA	2017-09-22	NA	1	1	0	0	0	1	0.73	0.8738	2.08	1	0	855	1	64.7184	1	31	0.751591955248213	0.126883613822673	0	0	1	0	1	1	0	0	0	0	0	0
14	HMF000389A	57.1252566735113	Female	Combi	1st	2018-04-25	Lymphnode	5	1-2	1	3	1	4	1	0	2018-09-01	2018-09-01	2018-05-01	2018-08-08	0	0	0	0	0	1	0.45	0.0203	3.55	1	1	872	1	67.6397	1	84	0.652404672852915	0.166529379545274	0	0	1	1	0	1	1	0	0	0	0	0
15	HMF000418A	74	Male	Combi	1st	2018-03-01	Lymphnode	1	0	0	29	1	36	0	1	2021-02-15	NA	2018-03-02	2020-08-04	1	1	0	0	0	1	0.77	0.2587	2.64	1	1	772	1	51.2557	1	130	0.592759067247307	0.180600651938013	0	0	1	0	1	1	0	1	0	0	0	0
16	HMF000525A	61.3935660506502	Male	Combi	1st	2018-01-04	Lymphnode	5	1-2	1	5	1	11	1	0	2018-06-19	2018-06-19	2017-07-21	2017-12-22	0	0	1	0	1	1	0.9	0.5337	1.8	0	0	226	1	15.4746	1	110	0.653204839266322	0.218195277829513	0	0	1	0	0	1	0	0	0	0	0	0
17	HMF000535A	55	Male	Combi	1st	2018-05-02	Lymphnode	3	1-2	1	7	1	22	1	1	2020-02-27	2020-02-27	2018-05-07	2018-12-17	1	1	0	0	1	0	0.45	0.6948	2.2	1	0	213	1	18.7761	1	43	0.707762756767102	0.151574148411351	0	0	1	0	0	1	1	0	0	1	0	0
18	HMF000539A	57	Female	Combi	1st	2017-03-15	Lymphnode	1	0	0	47	0	47	0	1	2021-02-16	NA	2017-03-20	NA	1	1	0	0	0	1	0.72	0.6963	1.94	0	0	742	1	57.1843	1	290	0.657655245987817	0.20364897874203	0	0	1	0	1	1	0	0	1	0	0	0
19	HMF000584A	61	Female	Combi	1st	2017-08-30	Lymphnode	5	0	0	15	1	41	0	1	2021-01-22	NA	2017-09-08	2018-12-14	0	0	0	0	0	1	0.68	0.5647	1.92	0	0	865	1	72.8632	1	488	0.636270280372923	0.169481531979852	0.0611457297773443	0	1	1	0	0	1	0	0	0	0	0
20	HMF000592A	59	Female	Combi	1st	2018-03-09	Subcutaneous softtissue	1	0	0	32	1	35	0	1	2021-02-10	NA	2018-03-15	2020-11-09	0	0	0	1	0	0	0.88	0.0002	3.95	1	1	38	0	2.6446	0	589	0	0	0	0	0	0	0	0	0	0	0	0	0	0
21	HMF000597A	83	Female	Mono	1st	2017-07-13	Lymphnode	8	0	0	6	1	15	1	0	2018-11-03	2018-11-03	2017-08-18	2018-02-20	NA	0	NA	NA	NA	NA	0.87	0.7244	2.12	1	0	703	1	60.4554	1	48	0.635634933281939	0.227636362209262	0	0	1	1	1	1	0	0	0	0	0	0
22	HMF000610A	91	Female	Combi	1st	2017-08-15	Subcutaneous softtissue	1	0	0	39	0	39	0	1	2020-11-16	NA	2017-08-15	NA	1	1	0	0	0	1	0.66	0.5875	1.92	0	0	336	1	23.5789	1	83	0.636022754948977	0.191287063299741	0	0	1	0	0	1	1	0	1	0	0	0
23	HMF000639A	72	Male	Mono	1st	2016-11-01	Cutaneous	1	0	0	51	0	51	0	1	2021-02-03	NA	2016-11-01	NA	0	0	0	0	0	0	0.31	0.6462	2	0	0	228	1	15.2246	1	312	0.500329494908441	0.353079137357869	0	0	1	0	1	0	0	0	0	0	0	0
24	HMF000640A	55	Male	Combi	2nd	2017-08-24	Lymphnode	5	0	0	2	1	3	0	0	2020-10-03	NA	2020-06-05	2020-08-18	0	0	1	1	1	1	0.73	0.5057	1.72	0	0	131	0	8.6555	0	716	0.622987650630065	0.134637039507009	0	0	1	0	0	0	1	0	0	0	0	0
25	HMF000743A	60	Male	Mono	1st	2017-05-18	Subcutaneous softtissue	2	0	0	40	1	42	0	1	2021-01-27	NA	2017-08-01	2020-12-09	1	1	0	0	1	1	0.46	0.5803	1.92	0	0	647	1	46.9843	1	115	0.686807177789081	0.168152303846549	0	0	1	0	0	1	1	0	0	0	0	0
26	HMF000750A	NA	Female	Combi	2nd	2017-02-09	Subcutaneous softtissue	1	NA	NA	1	1	6	1	0	2017-08-17	2017-08-17	2017-02-10	NA	NA	0	NA	NA	NA	NA	0.64	0.4147	1.64	0	0	18	0	1.0521	0	516	0.151043595168356	0	0	0	1	0	0	0	1	0	0	0	1	0
27	HMF000765A	61	Female	Combi	1st	2018-06-20	Subcutaneous softtissue	22	0	0	3	1	12	1	0	2019-07-17	2019-07-17	2018-07-02	2018-10-01	1	1	NA	NA	NA	NA	0.8	0.5079	2.1	1	0	743	1	54.1637	1	279	0.586861102101242	0.247787923576457	0	0	1	1	1	1	0	0	0	0	0	0
28	HMF000804A	50	Male	Combi	1st	2018-05-22	Subcutaneous softtissue	2	1-2	1	30	0	30	0	1	2020-12-17	NA	2018-06-04	NA	0	0	1	1	0	1	0.46	0.0838	3.15	1	1	636	1	43.8395	1	177	0.622937870387467	0.205739238543769	0	0	1	0	1	1	0	1	0	0	0	0
29	HMF000844A	59	Female	Mono	1st	2017-10-10	Subcutaneous softtissue	2	0	0	35	0	35	0	1	2020-09-11	NA	2017-10-19	NA	0	0	0	1	0	1	0.52	0.0982	3.05	1	1	325	1	25043	1	63	0.65140009752162	0.159268758026527	0	0	1	0	0	1	1	0	0	0	0	0
30	HMF000846A	66	Male	Mono	1st	2018-11-15	Lymphnode	2	0	0	2	1	8	1	0	2019-07-15	2019-07-15	2018-11-16	2019-01-06	0	0	1	0	1	1	0.83	0.7906	1.86	0	0	181	1	11.1577	1	46	0.67469588049767	0.151288974393287	0	0	1	0	0	1	1	0	0	0	0	0
31	HMF000876A	71	Male	Mono	1st	2018-07-27	Bone	8	1-2	1	1	1	11	1	0	2019-07-10	2019-07-10	2018-08-02	2018-09-11	NA	0	0	NA	NA	NA	0.92	0.4171	1.98	0	0	67	0	3.1973	0	210	0.0996620392006257	0.0621861834185166	0	0	1	0	0	0	0	0	0	0	0	0
32	HMF000878A	73	Male	Mono	1st	2018-11-06	Lymphnode	2	1-2	1	25	0	25	0	1	2020-12-18	NA	2018-11-09	NA	0	0	0	1	0	1	0.89	0.06	3.3	1	1	651	1	56.9783	1	324	0.764217153337979	0.139957124789748	0	0	1	0	1	0	0	0	0	0	0	0
33	HMF000880A	56	Male	Mono	1st	2016-10-31	Lymphnode	1	0	0	6	1	36	1	0	2019-12-18	2019-12-18	2016-12-27	2017-06-20	1	1	0	1	1	1	0.63	0	4.2	1	1	466	1	30.4057	1	76	0.690986993147568	0.202783552908814	0	0	1	0	0	1	1	0	1	0	0	0
34	HMF001013A	54	Female	Mono	1st	2016-06-22	Subcutaneous softtissue	1	0	0	1	1	55	0	0	2021-01-23	NA	2016-06-23	2016-08-05	0	0	0	0	0	1	0.8	46	3.95	1	1	200	1	17.1263	1	76	0.578493735053824	0.245567208823445	0	0	1	0	0	1	1	0	0	0	0	0
35	HMF001053A	56	Male	Mono	1st	2017-08-29	Gastrointestinal	12	0	0	33	0	33	0	1	2020-08-17	NA	2017-11-24	NA	NA	0	NA	NA	NA	NA	0.73	0.3841	2.68	1	1	14	0	0.7055	0	42	0	0	0	0	0	0	0	0	0	0	0	0	0	0
36	HMF001057A	82	Male	Mono	1st	2018-07-12	Lymphnode	5	0	0	2	1	3	1	0	2018-09-30	2018-09-30	2018-07-12	2018-09-06	1	1	0	0	1	1	0.83	0.6449	2.22	1	0	20	0	0.9727	0	279	0	0	0	0	0	0	1	0	0	0	0	0	0	0
37	HMF001067A	39	Male	Mono	1st	2019-09-17	Subcutaneous softtissue	3	0	0	5	1	21	1	0	2020-06-21	2020-06-21	2018-09-21	2019-03-01	0	0	0	1	0	1	0.34	0.0427	3.4	1	1	186	1	14.3617	1	55	0.710946620226072	0.150406518732855	0	0	1	1	1	1	0	0	0	0	0	0
38	HMF001100A	60	Male	Mono	1st	2017-12-07	Subcutaneous softtissue	1	0	0	22	1	37	0	1	2021-01-21	NA	2017-12-08	2019-09-24	0	0	0	1	0	0	0.7	0.7495	2.18	1	0	1092	1	84.5093	1	59	0.730730805603136	0.20404371714734	0	0	1	0	0	1	0	0	0	0	0	0
39	HMF001114A	67	Male	Mono	1st	2017-02-01	Cutaneous	1	0	0	2	1	6	1	0	2017-09-02	2017-09-02	2017-02-22	2017-04-19	1	1	0	1	1	1	0.53	0.8271	2.16	1	0	1054	1	86.5764	1	53	0.660727249450115	0.182753581560728	0	0	1	0	0	0	1	0	0	0	0	1
40	HMF001120A	37	Male	Mono	1st	2017-10-03	Lymphnode	2	0	0	6	1	38	0	0	2020-12-17	NA	2017-10-16	2018-04-26	0	0	0	1	0	1	0.65	0.5956	2.2	1	0	263	1	16.4523	1	238	0.610124616227658	0.207789606268229	0	0	1	0	0	1	1	0	0	0	1	0
41	HMF001154A	68	Male	Mono	1st	2016-11-16	Lymphnode	3	0	0	24	0	24	1	1	2018-12-09	2018-12-09	2016-12-01	NA	0	0	0	0	0	1	0.63	0.0076	3.3	1	1	1037	1	85.6974	1	75	0.823237894674425	0	0	0	1	0	1	1	0	1	0	1	0	0
42	HMF001162A	NA	Female	Combi	2nd	2018-10-19	Subcutaneous softtissue	8	NA	NA	0	1	1	1	0	2019-03-12	2019-03-12	2019-02-19	NA	NA	0	NA	NA	NA	NA	0.95	0.0395	3.65	1	1	173	1	13.1938	1	181	0.717212151871084	0.159925309752958	0	0	1	0	0	1	1	0	0	0	0	0
43	HMF001173A	65	Female	Combi	2nd	2018-12-13	Subcutaneous softtissue	5	1-2	1	2	1	7	1	0	2020-05-19	2020-05-19	2019-09-20	2019-12-13	1	1	0	1	1	0	0.61	0.1413	2.66	1	1	543	1	42.5722	1	395	0.645417699928824	0.120045163766406	0	0	1	0	0	1	1	1	0	0	0	0
44	HMF001253A	76	Male	Mono	1st	2018-07-30	Lymphnode	2	0	0	5	1	30	0	0	2021-01-19	NA	2018-08-02	2019-01-10	0	0	0	0	0	1	0.84	0.4904	1.74	0	0	19	0	1.0895	0	148	0.0872064513789366	0	0	0	1	0	1	0	0	0	0	0	0	0
45	HMF001254A	47	Female	Mono	1st	2017-09-26	Lymphnode	12	1-2	1	1	1	1	1	0	2017-11-07	2017-11-07	2017-10-06	2017-11-01	NA	0	NA	NA	NA	NA	0.72	0.6907	2.2	1	0	304	1	25.8034	1	19	0.820944119525548	0.0816198171446761	0	0	1	0	0	1	1	0	0	0	0	0
46	HMF001261A	68	Male	Mono	1st	2018-02-07	Lymphnode	12	1-2	1	2	1	3	1	0	2018-06-05	2018-06-05	2018-03-08	2018-05-04	NA	0	NA	NA	NA	NA	0.41	0.7013	1.8	0	0	106	0	7.0773	0	159	0.568995307225062	0.161191563470261	0	0	1	0	0	1	0	0	0	0	0	0
47	HMF001272A	63	Female	Combi	1st	2017-08-15	Cutaneous	1	0	0	5	1	13	1	0	2018-03-16	2018-03-16	2017-02-10	2017-07-27	1	1	0	1	0	1	0.32	0.1362	3.2	1	1	1195	1	105.0185	1	802	NA	NA	NA	NA	NA	0	0	1	0	1	0	0	0	0
48	HMF001308A	75	Female	Mono	1st	2018-07-05	Subcutaneous softtissue	2	0	0	3	1	28	0	0	2020-11-11	NA	2018-07-18	2018-10-03	0	0	0	1	0	1	0.59	0	6.4	1	1	263	1	20.1095	1	71	0.550015218771398	0.17943609121763	0	0.0661836193969999	1	0	0	1	1	0	0	0	0	0
49	HMF001353A	75.0198494182067	Male	Mono	1st	2017-09-14	Lymphnode	5	0	0	10	1	41	0	1	2021-02-05	NA	2017-09-14	2018-07-16	0	0	0	0	0	1	0.62	0.7511	1.94	0	0	263	1	18.8884	1	113	0.62412188710908	0.170473488913816	0	0	1	0	0	1	1	0	0	0	0	0
50	HMF001368A	63	Female	Mono	1st	2016-06-30	Lymphnode	3	1-2	1	50	0	50	0	1	2020-09-24	NA	2016-07-28	NA	0	0	0	0	1	1	0.24	776	2.06	1	0	178	1	14.0231	1	250	0.615509480667376	0.177490319585135	0	0	1	0	0	1	1	0	0	0	0	0
51	HMF001387A	50	Female	Mono	1st	2016-09-08	Lymphnode	3	1-2	1	2	1	2	1	0	2016-12-01	2016-12-01	2016-09-30	2016-11-28	1	1	1	0	1	1	0.84	0.5273	2.02	1	0	20	0	1.1934	0	177	0	0	0	0	0	0	1	0	0	0	0	0	0	0
52	HMF001441A	73	Male	Mono	1st	2018-04-04	Lymphnode	2	0	0	31	0	31	0	1	2020-10-30	NA	2018-04-13	NA	0	0	0	1	0	1	0.74	0.0985	3.1	1	1	112	0	8305	0	29	0.580070542141883	0.190258690599185	0	0	1	0	1	1	0	0	0	0	0	1
53	HMF001445A	78	Female	Mono	1st	2018-07-05	Cutaneous	2	1-2	1	27	0	27	0	1	2020-09-24	NA	2018-07-05	NA	NA	0	0	0	0	0	0.36	0.0221	3.3	1	1	1354	1	87.2851	1	135	0.634553481155627	0.26396131667332	0	0	1	1	1	1	0	1	0	0	0	0
54	HMF001449A	42	Male	Mono	1st	2018-07-05	Subcutaneous softtissue	2	0	0	3	1	8	1	0	2019-03-02	2019-03-02	2018-07-11	2018-09-28	0	0	1	1	0	0	0.95	0.6259	1.86	0	0	317	1	21.0028	1	38	0.669631860053708	0.158539214331411	0	0	1	0	0	1	1	1	0	1	0	0
55	HMF001507A	74	Male	Combi	1st	2017-03-22	Liver	1	0	0	5	1	37	1	0	2020-04-27	2020-04-27	2017-03-22	2017-08-23	0	0	1	0	0	1	0.26	0	3.6	1	1	15	0	0.7996	0	30	0	0	0	0	0	0	0	0	0	0	0	0	0	0
56	HMF001534A	68	Female	Mono	1st	2017-05-10	Lymphnode	5	0	0	43	0	43	0	1	2020-11-24	NA	2017-05-10	NA	NA	0	0	0	0	0	0.88	0.7368	1.96	0	0	267	1	18.2578	1	19	0	0	0	0	0	0	1	0	0	0	1	0	0	0
57	HMF001605B	NA	Male	Mono	2nd	2017-11-17	Subcutaneous softtissue	2	NA	NA	2	1	7	1	0	2018-09-17	2018-09-17	2018-02-22	NA	NA	0	NA	NA	NA	NA	0.47	0.7272	2.02	1	0	351	1	29.1752	1	68	0.663303477271963	0.116363545451798	0	0	1	0	0	1	1	0	0	0	0	0
58	HMF001620A	NA	Male	Mono	2nd	2018-03-02	Lymphnode	8	NA	NA	20	0	20	0	1	2020-02-26	NA	2018-06-25	NA	NA	0	NA	NA	NA	NA	0.23	0.0712	3.45	1	1	194	1	16.4607	1	189	0.636464902953309	0.0905930679510346	0	0	1	0	0	0	1	0	0	0	0	0
59	HMF001743A	53	Male	Mono	1st	2016-05-19	Lymphnode	2	1-2	1	3	1	4	0	0	2016-09-14	NA	2016-05-25	2016-08-16	NA	0	0	1	0	1	0.71	0.7573	2.14	1	0	445	1	37.6299	1	304	0.787349900490212	0.143295620048668	0	0	1	0	1	1	0	0	0	0	0	0
60	HMF001770A	52	Male	Mono	1st	2017-09-19	Lymphnode	12	1-2	1	32	0	32	0	1	2020-06-05	NA	2017-10-06	NA	NA	0	NA	NA	NA	NA	0.29	0.2178	2.96	1	1	97	0	7.0703	0	259	0.495053540046443	0.177969401822053	0	0	1	0	0	0	1	0	0	0	0	0
61	HMF001795A	68	Male	Mono	1st	2017-06-29	Subcutaneous softtissue	3	0	0	44	0	44	0	1	2021-02-14	NA	2017-06-29	NA	0	0	0	0	1	1	0.59	0.0143	3.4	1	1	38	0	2.0801	0	1590	0	0	0	0	0	0	0	0	0	0	0	0	0	0
62	HMF001809A	51	Male	Combi	1st	2018-03-19	Lymphnode	2	0	0	29	0	29	0	1	2020-08-18	NA	2018-03-22	NA	0	0	0	1	0	1	0.67	0.1456	2.6	1	1	22	0	1.2623	0	72	0.400863183379322	0	0	0.0610485251944254	1	0	0	1	0	0	0	0	0	0
63	HMF001822B	69	Female	Mono	1st	2017-07-31	Subcutaneous softtissue	1	0	0	26	0	26	0	1	2020-10-06	NA	2018-07-31	NA	0	0	0	0	0	1	0.44	0.0107	3.85	1	1	33	0	2.3309	0	732	0	0	0	0	0	NA	NA	NA	NA	NA	NA	NA	NA	NA
64	HMF001828A	58.1902806297057	Male	Combi	1st	2017-07-25	Lymphnode	5	0	0	2	1	3	1	0	2017-10-31	2017-10-31	2017-07-25	2017-10-04	0	0	1	1	1	0	0.57	0.7175	2	0	0	122	0	8.8188	0	32	0.66628829160328	0.0967832818968756	0	0	1	0	0	1	0	0	0	0	0	1
65	HMF001846A	65	Female	Combi	2nd	2017-08-03	Lymphnode	5	1-2	1	3	1	6	1	0	2020-03-08	2020-03-08	2019-08-16	2019-11-22	1	1	1	0	0	1	0.33	0.7288	2	0	0	104	0	8.8353	0	38	0.677260997156658	0.101645512628589	0	0	1	0	0	1	1	0	0	0	0	0
66	HMF001898A	29	Male	Mono	1st	2017-05-01	Subcutaneous softtissue	2	0	0	43	0	43	0	1	2020-11-24	NA	2017-05-02	NA	0	0	0	1	0	1	0.6	0.7621	2.02	1	0	60	0	3.8367	0	271	0.639026139895864	0.167152072745616	0	0	1	0	0	0	0	0	0	0	0	0
67	HMF001920A	33.1088295687885	Male	Combi	1st	2018-03-12	Lymphnode	5	0	0	33	0	33	0	1	2020-12-11	NA	2018-03-14	NA	0	0	1	0	0	1	0.32	0.0001	3.15	1	1	122	0	7056	0	19	0.688320570094874	0.183287037917262	0	0	1	0	0	0	1	0	0	0	0	0
68	HMF001978A	78.1629021218344	Female	Mono	1st	2018-01-30	Subcutaneous softtissue	5	0	0	33	0	33	0	1	2020-11-03	NA	2018-01-30	NA	0	0	1	0	1	0	0.64	138	3.2	1	1	365	1	26.8426	1	56	0.630725376072162	0.212763238849515	0	0	1	0	1	1	0	0	0	0	0	0
69	HMF002006A	81	Male	Mono	1st	2017-06-29	Subcutaneous softtissue	5	0	0	10	1	10	1	1	2018-05-03	2018-05-03	2017-06-29	2018-05-01	NA	0	0	1	0	0	0.86	0.6659	1.96	0	0	487	1	37.4516	1	69	0.746307006510749	0.1655488001425	0	0	1	0	0	1	1	0	0	0	0	0
70	HMF002015A	24	Female	Mono	1st	2018-02-28	Subcutaneous softtissue	2	0	0	0	1	32	1	0	2020-11-15	2020-11-15	2018-03-09	20218-03-23	0	0	0	0	0	1	0.68	0.0684	3.6	1	1	154	1	10.4509	1	110	0.566607522723859	0.177399569620664	0	0	1	0	0	1	1	0	0	0	0	0
71	HMF002095A	65	Male	Mono	1st	2018-05-15	Bone	8	0	0	4	1	15	1	0	2019-09-22	2019-09-22	2018-06-18	2018-11-01	NA	0	0	NA	NA	NA	0.76	0.7815	2.02	1	0	198	1	17.1647	1	49	0.743877554345221	0.165680890760035	0	0	1	0	0	1	1	0	1	0	0	0
72	HMF002134A	58	Female	Mono	1st	2017-05-05	Subcutaneous softtissue	2	0	0	42	0	43	0	1	2020-11-24	NA	2017-05-11	NA	0	0	0	0	1	0	0.86	0.7041	2.18	1	0	909	1	67.9206	1	65	0.67352832336559	0.173165714105023	0	0	1	1	0	1	1	0	0	0	0	1
73	HMF002141A	56	Male	Mono	1st	2017-07-10	Lymphnode	2	1-2	1	2	1	6	1	0	2018-01-23	2018-01-23	2017-07-13	2017-09-27	0	0	1	1	0	1	0.54	0.5945	1.88	0	0	20	0	1.4033	0	200	0	0	0	0	0	0	1	0	0	1	0	0	0	0
74	HMF002142A	59	Male	Mono	1st	2018-07-20	Lymphnode	2	0	0	5	1	7	0	0	2019-02-22	NA	2018-07-24	2019-01-07	0	0	0	0	0	1	0.39	0.5868	1.9	0	0	65	0	4.8248	0	71	0.540729823314528	0.215028831668532	0	0	1	0	0	1	1	0	1	0	0	0
75	HMF002153A	64	Male	Mono	1st	2017-07-04	Liver	12	1-2	1	0	1	0	1	0	2017-08-28	2017-08-28	2017-08-17	2017-09-05	NA	0	NA	NA	NA	NA	0.6	0.2476	2.64	1	1	652	1	52.8569	1	147	0.783705385039228	0.162483169781914	0	0	1	1	0	1	0	0	0	0	0	0
76	HMF002178A	67	Male	Mono	1st	NA	Lymphnode	9	0	0	2	1	3	1	0	2017-05-06	2017-05-06	2017-01-26	2017-03-14	NA	0	NA	NA	NA	NA	0.93	0.0951	2.92	1	1	1507	1	122.3837	1	93	0.602828860412563	0.158374549855902	0.106254974386008	0	1	1	1	1	0	0	0	0	0	0
77	HMF002180A	65.2758384668036	Female	Mono	1st	2017-09-08	Lymphnode	5	0	0	3	1	5	1	0	2018-02-01	2018-02-01	2017-09-08	2017-12-04	0	0	0	0	1	1	0.95	0.7682	2.24	1	0	29	0	1.9913	0	158	0.277242396183129	0	0	0	1	0	1	0	0	0	0	0	1	0
78	HMF002188A	82	Male	Mono	2nd	2018-05-16	Lymphnode	5	1-2	1	0	1	0	1	0	2018-12-03	2018-12-03	2018-11-22	2018-11-26	1	1	1	1	0	1	0.91	0.7639	1.94	0	0	58	0	4446	0	47	0.55123694290456	0.184512059268507	0	0	1	0	0	0	1	0	0	0	0	0
79	HMF002202A	68	Male	Mono	1st	2017-12-19	Brain	12	0	0	6	1	16	1	0	2019-05-26	2019-05-26	2018-02-08	2018-08-20	NA	0	NA	NA	NA	NA	0.33	0.0414	3.2	1	1	546	1	41.8877	1	38	0.68787285857301	0.287538652328154	0	0	1	0	0	1	1	0	0	1	0	0
80	HMF002218A	NA	Male	Combi	2nd	2018-01-05	Subcutaneous softtissue	12	NA	NA	8	1	14	0	1	2020-05-15	NA	2019-03-01	NA	NA	0	NA	NA	NA	NA	0.49	0.0095	3.1	1	1	356	1	25.0122	1	60	0.641144025371382	0.206683078094312	0	0	1	0	0	1	1	0	0	0	0	0
81	HMF002219A	79	Male	Mono	1st	2017-12-19	Subcutaneous softtissue	5	0	0	36	0	36	0	1	2020-12-23	NA	2017-12-19	NA	1	1	0	1	0	0	0.36	0	4	1	1	1727	1	120.3697	1	198	0.604874198116897	0.319038439674874	0	0	1	0	0	1	0	1	0	0	0	0
82	HMF002227A	47	Male	Mono	1st	2017-10-03	Lymphnode	12	0	0	26	1	31	0	1	2020-05-16	NA	2017-10-05	2019-12-02	NA	0	NA	NA	NA	NA	0.47	0	3.75	1	1	3096	1	219.5292	1	660	0.675230838495716	0.159130641346402	0	0	1	0	0	0	0	1	0	0	0	0
83	HMF002231A	57	Male	Combi	1st	2018-06-29	Subcutaneous softtissue	5	0	0	5	1	14	1	0	2019-09-09	2019-09-09	2018-07-03	2018-12-11	1	1	0	1	0	1	0.6	0.6468	1.98	0	0	42	0	2.0364	0	1507	0.0986125978203864	0	0	0	1	0	0	0	0	0	0	0	0	0
84	HMF002234A	67	Male	Combi	2nd	2017-04-24	Lymphnode	5	1-2	1	31	1	38	0	1	2021-02-09	NA	2017-12-05	2020-07-31	1	1	0	1	0	1	0.33	0.0002	3.65	1	1	809	1	71.4799	1	72	0.782479259018811	0.124067342831059	0	0	1	0	0	1	1	0	0	0	0	0
85	HMF002243A	49	Male	Mono	1st	2018-11-09	Liver	1	0	0	2	1	25	0	0	2020-12-23	NA	2018-11-15	2019-01-28	0	0	1	0	1	1	0.32	635	2	0	0	473	1	33.8286	1	105	0.786798800044989	0.153453630906426	0	0	1	0	0	1	1	0	0	0	0	1
86	HMF002254A	71	Female	Mono	1st	2017-08-21	Subcutaneous softtissue	3	1-2	2	2	1	3	1	0	2017-11-23	2017-11-23	2017-08-23	2017-10-26	0	0	0	1	0	1	0.42	172	2.58	1	1	52	0	2.9286	0	144	0.351300164564385	0.0680541580943397	0	0	1	0	0	0	1	0	0	0	0	0
87	HMF002286A	73	Female	Mono	1st	NA	Lymphnode	9	0	0	37	0	37	0	1	2020-03-23	NA	2017-02-27	NA	NA	0	NA	NA	NA	NA	0.48	0.7183	2.06	1	0	318	1	28.7807	1	344	0.80302121113496	0.123787492885849	0	0	1	0	0	1	1	0	0	0	0	0
88	HMF002287A	67.5509924709103	Female	Mono	1st	2018-06-22	Subcutaneous softtissue	34	0	0	13	1	17	1	1	2019-12-10	2019-12-10	2018-07-03	2019-08-02	NA	0	NA	NA	NA	NA	0.43	0.0932	2.94	1	1	261	1	19.6359	1	103	0.671618746428564	0.170544121163296	0	0	1	0	1	1	0	0	0	0	0	0
89	HMF002321A	74	Female	Mono	1st	2018-09-13	Lymphnode	8	0	0	4	1	5	1	0	2019-02-21	2019-02-21	2018-09-07	2019-01-09	NA	0	1	NA	NA	NA	0.74	0.1841	2.9	1	1	759	1	60241	1	293	0.686486521541828	0.149379957332334	0	0	1	0	1	1	0	1	0	0	0	0
90	HMF002328A	74	Male	Mono	1st	NA	Lymphnode	9	1-2	1	22	1	41	0	1	2020-03-02	NA	2016-09-19	2018-07-30	NA	0	NA	NA	NA	NA	0.73	0.1041	3.05	1	1	409	1	28703	1	96	0.669744983955574	0.190836438451227	0	0	1	0	1	1	0	0	0	1	0	0
91	HMF002333A	72	Female	Mono	1st	2017-01-13	Subcutaneous softtissue	2	0	0	3	1	13	1	0	2018-02-22	2018-02-22	2017-01-23	2017-04-19	0	0	1	1	0	1	0.49	0.7518	2.28	1	0	106	0	6.6376	0	1002	0.481253406751438	0.153230682045423	0.0606767900133557	0	1	0	0	0	1	0	0	0	0	0
92	HMF002379A	62	Female	Mono	1st	2018-03-26	Subcutaneous softtissue	3	1-2	1	32	1	34	0	1	2021-01-23	NA	2018-04-04	2020-11-19	0	0	0	1	0	1	0.61	0.7189	1.94	0	0	907	1	70.5016	1	89	0.762474206836291	0.126338990611768	0	0	1	1	0	1	0	0	0	0	0	0
93	HMF002383B	58	Female	Mono	1st	2017-10-19	Lymphnode	5	1-2	1	12	1	33	1	1	2020-07-15	2020-07-15	2017-10-19	2018-10-11	0	0	0	1	0	1	0.55	0.1202	2.74	1	1	162	1	12.0458	1	71	NA	NA	NA	NA	NA	0	1	1	0	0	0	0	0	0
94	HMF002458A	66	Male	Combi	2nd	2017-11-17	Lymphnode	5	1-2	1	1	1	3	0	0	2018-09-06	NA	2018-05-17	2018-06-23	0	0	1	0	1	1	0.46	0.6901	2.02	1	0	161	1	11.7359	1	36	0.684512854169772	0.198947899494833	0	0	1	1	0	1	1	0	0	0	0	0
95	HMF002503A	47	Male	Combi	1st	2017-02-15	Lymphnode	1	0	0	45	0	45	0	1	2020-11-06	NA	2017-02-17	NA	0	0	1	0	0	1	0.3	0.0522	3.2	1	1	598	1	42035	1	62	0.687396973564508	0.224956037863741	0	0	1	0	0	1	1	0	0	0	0	0
96	HMF002506A	68	Male	Mono	1st	2018-01-18	Lymphnode	2	1-2	1	3	1	10	1	0	2018-11-05	2018-11-05	2018-01-18	2018-04-10	NA	0	0	1	0	1	0.51	0.7113	2.16	1	0	1194	1	107.1028	1	78	NA	NA	NA	NA	NA	0	1	1	0	0	0	0	0	0
97	HMF002527A	NA	Female	Mono	2nd	2017-02-16	Subcutaneous softtissue	2	NA	NA	0	1	1	1	0	2017-08-11	2017-08-11	2017-07-21	NA	NA	0	NA	NA	NA	NA	0.28	0	3	1	1	82	0	5.2099	0	28	0.431402871999579	0.130944464990039	0	0	1	0	0	1	1	0	0	0	0	0
98	HMF002545A	81	Female	Mono	1st	2017-09-25	Lymphnode	5	1-2	1	8	1	40	0	1	2021-01-14	NA	2017-09-25	2018-06-01	0	0	0	0	0	1	0.4	0	4	1	1	121	0	8.2924	0	683	0.417184545416312	0.135326997952608	0	0	1	0	1	0	0	0	0	0	0	0
99	HMF002566A	45	Male	Combi	1st	2018-02-13	Lymphnode	2	0	0	3	1	6	1	0	2018-08-10	2018-08-10	2018-02-16	2018-05-04	0	0	0	0	0	1	0.77	0.7055	2.06	1	0	305	1	24.9154	1	97	0.677599680860099	0.172666226688591	0	0	1	1	1	1	0	0	0	0	0	0
100	HMF002591B	NA	Male	Mono	2nd	2017-04-26	Lymphnode	2	NA	NA	0	1	0	1	0	2017-09-22	2017-09-22	2017-09-11	NA	NA	0	NA	NA	NA	NA	0.61	0.8936	2	0	0	961	1	83.2333	1	204	NA	NA	NA	NA	NA	0	0	1	1	0	0	0	0	1
101	HMF002603B	68	Female	Mono	1st	2017-05-09	Subcutaneous softtissue	3	0	0	3	1	12	1	0	2018-05-12	2018-05-12	2017-05-24	2017-08-09	0	0	1	1	0	0	0.29	0.0504	3.6	1	1	488	1	34.4788	1	94	0.629814040360314	0.164076797941674	0	0	1	0	0	1	1	0	0	0	0	0
102	HMF002636A	66	Male	Mono	1st	2018-01-26	Subcutaneous softtissue	1	0	0	9	1	21	1	1	2019-10-24	2019-10-24	2018-01-29	2018-10-31	0	0	0	1	0	0	0.49	0.8969	2	0	0	384	1	29.8433	1	56	0.814882752504889	0	0	0	1	0	1	1	0	0	0	0	0	0
103	HMF002661A	49	Female	Mono	1st	2016-11-01	Lymphnode	2	0	0	47	0	47	0	1	2020-10-16	NA	2016-11-30	NA	NA	0	0	1	0	1	0.57	0.0459	3.65	1	1	400	1	26263	1	160	0.662424701608527	0.210797626825336	0	0	1	0	1	1	0	0	0	0	0	0
104	HMF002740A	32	Female	Combi	1st	2017-01-25	Subcutaneous softtissue	1	0	0	48	0	48	0	1	2021-01-25	NA	2017-01-25	NA	0	0	1	0	0	1	0.67	0.6587	1.92	0	0	182	1	13.5131	1	76	0.632225015757297	0.216164970428276	0	0	1	1	0	1	1	0	1	0	0	0
105	HMF002749A	80	Male	Mono	1st	2016-11-21	Lymphnode	2	0	0	48	0	48	1	1	2020-12-01	2020-12-01	2016-11-21	NA	NA	0	0	0	0	1	0.24	0.5491	1.76	0	0	563	1	36.3022	1	72	0.661621645561112	0.193897303631271	0	0	1	0	0	1	1	1	0	0	0	0
106	HMF002768A	74	Female	Mono	1st	2018-02-16	Subcutaneous softtissue	3	1-2	1	5	1	9	1	0	2018-11-12	2018-11-12	2018-02-22	2018-07-09	0	0	0	1	1	1	0.38	0.7791	2.18	1	0	151	1	11.2308	1	21	0.748650994829475	0	0	0	1	0	1	1	0	0	0	0	1	0
107	HMF002791A	32.0383299110199	Male	Mono	1st	2017-05-09	Lymphnode	5	0	0	8	1	44	0	1	2021-01-29	NA	2017-05-18	2018-01-26	0	0	0	1	0	1	0.8	0.1626	3.3	1	1	264	1	22.1784	1	109	0.673538817261805	0.152540285915297	0	0	1	0	0	1	1	0	1	0	0	0
108	HMF002808A	58	Female	Mono	1st	2018-10-25	Lymphnode	3	0	0	26	0	26	0	1	2021-01-20	NA	2018-11-13	NA	0	0	0	0	0	1	0.47	0.6215	2.08	1	0	250	1	20.3463	1	33	0.674956537642896	0.161911368888721	0	0	1	0	0	1	1	0	0	0	0	0
109	HMF002815A	34	Male	Mono	1st	2016-12-08	Subcutaneous softtissue	2	0	0	47	0	47	0	1	2020-11-12	NA	2016-12-23	NA	1	1	1	1	1	1	0.8	0.8639	2.16	1	0	828	1	61.4449	1	68	0.686813127582906	0.201732178248549	0	0	1	0	1	1	0	0	0	0	1	0
110	HMF002856A	73	Female	Combi	2nd	2017-11-30	Subcutaneous softtissue	5	1-2	0	25	0	25	0	1	2020-07-10	NA	2018-05-25	NA	1	1	0	0	0	1	0.84	0	3.2	1	1	254	1	22773	1	140	0.746174340845776	0.172708992527558	0	0	1	0	0	0	1	0	0	0	0	0
111	HMF002866A	89	Male	Mono	1st	2017-09-14	Subcutaneous softtissue	2	0	0	4	1	35	1	0	2020-08-17	2020-08-17	2017-09-19	2018-01-05	NA	0	0	0	0	1	0.26	0	4.7	1	1	2566	1	174.4344	1	143	0.689754620089846	0.23227441381185	0	0	1	0	0	1	0	0	0	0	0	0
112	HMF002868A	24	Male	Mono	1st	2017-08-15	Subcutaneous softtissue	2	0	0	3	1	4	1	0	2018-01-24	2018-01-24	2017-09-18	2017-12-07	1	1	1	0	0	0	0.71	0.7974	2.12	1	0	7	0	0.3347	0	11	0	0	0	0	0	0	0	0	0	0	0	0	0	0
113	HMF002956A	79	Female	Mono	1st	2018-11-06	Subcutaneous softtissue	3	1-2	1	3	1	13	1	0	2019-12-29	2019-12-29	2018-11-27	2019-02-13	0	0	0	0	0	1	0.77	0.6952	2.08	1	0	1501	1	112.6939	1	126	0.772033623011615	0.092635829426829	0	0	1	0	1	1	0	0	0	0	0	0
114	HMF002996A	66	Female	Mono	1st	2018-04-17	Lymphnode	5	1-2	1	32	0	32	0	1	2020-12-14	NA	2018-04-17	NA	0	0	0	0	0	1	0.5	0.4555	2.54	1	1	473	1	38.1763	1	31	0.66212893076341	0.172130421463432	0	0	1	0	0	1	0	0	0	0	0	0
115	HMF002997A	80.0027378507871	Female	Mono	1st	2018-01-09	Bone	5	1-2	1	2	1	7	1	0	2018-08-28	2018-08-28	2018-01-19	2018-03-27	0	0	0	0	0	0	0.66	0.0838	2.42	1	1	64	0	3.3463	0	502	0	0	0	0	0	0	0	0	0	1	0	0	0	0
116	HMF003011A	72	Male	Mono	1st	2018-03-26	Lymphnode	2	0	0	2	1	30	0	0	2020-10-27	NA	2018-04-23	2018-07-03	0	0	0	1	0	1	0.74	0.5706	1.96	0	0	192	1	11.7373	1	68	0.500987108239711	0.227413710714179	0	0	1	0	0	1	1	0	1	0	0	0
117	HMF003094A	52	Male	Mono	1st	2016-11-22	Subcutaneous softtissue	2	0	0	8	1	8	0	1	2017-08-18	NA	2016-12-09	2017-08-11	0	0	0	1	0	1	0.32	0.7349	1.84	0	0	583	1	43.9276	1	30	0.743719749991655	0.197819705111109	0	0	1	0	0	1	1	0	0	0	0	0
118	HMF003109A	73	Male	Combi	1st	2017-11-02	Subcutaneous softtissue	5	1-2	1	1	1	1	1	0	2017-12-02	2017-12-02	2017-11-02	2017-11-30	NA	0	1	1	0	1	0.4	0	5.3	1	1	301	1	20.9601	1	590	0.654539617005042	0.195200436855032	0	0	1	0	0	1	0	0	0	0	0	1
119	HMF003112A	54	Female	Mono	1st	2017-01-05	Subcutaneous softtissue	1	0	0	5	1	31	1	0	2019-08-08	2019-08-08	2017-01-09	2017-05-26	0	0	0	0	0	0	0.82	0.6035	2.22	1	0	506	1	38.4432	1	37	0.787021672258171	0.141442078329432	0	0	1	0	1	1	0	0	0	0	0	0
120	HMF003121A	49	Female	Mono	1st	2017-06-22	Subcutaneous softtissue	8	1-2	1	36	0	36	0	1	2020-06-29	NA	2017-07-11	NA	NA	0	NA	NA	NA	NA	0.46	0.7574	2.08	1	0	239	1	17.1273	1	156	0.664128124736956	0.165804208083564	0	0	1	0	1	0	0	0	0	0	1	0
121	HMF003162A	69	Female	Mono	1st	2018-07-31	Subcutaneous softtissue	1	0	0	27	0	27	0	1	2020-10-22	NA	2018-07-31	NA	0	0	0	0	0	0	0.28	708	2.14	1	0	878	1	56.7992	1	99	0.581972999361942	0.188809892389245	0.0650211128947212	0	1	0	1	1	0	0	0	1	0	0
122	HMF003176A	66	Female	Combi	1st	2018-04-10	Lung	8	0	0	7	1	15	1	1	2019-07-23	2019-07-23	2018-04-24	2018-11-14	NA	0	NA	NA	NA	NA	0.78	0	3.55	1	1	413	1	8.0658	0	57	0	0	0	0	0	0	0	0	0	0	0	0	0	0
123	HMF003184A	78	Female	Combi	2nd	2018-09-28	Subcutaneous softtissue	5	1-2	1	1	0	1	1	0	2019-04-14	2019-04-14	2019-02-20	NA	0	0	0	1	1	1	0.53	0	3.4	1	1	488	1	41.2071	1	114	0.677839507287996	0.15198146366006	0	0	1	1	0	1	1	0	0	0	0	0
124	HMF003196A	58	Male	Combi	1st	2018-04-19	Subcutaneous softtissue	3	1-2	2	11	1	33	0	1	2021-01-21	NA	2018-04-26	2019-03-28	0	0	0	1	0	1	0.87	0.0552	3.2	1	1	257	1	19.3365	1	226	0.642072884919806	0.158990466432782	0	0	1	0	0	1	1	0	0	0	0	0
125	HMF003281A	48	Male	Combi	1st	2018-02-07	Lymphnode	2	0	0	33	0	33	0	1	2020-11-10	NA	2018-02-07	NA	0	0	0	0	0	1	0.31	0	3.3	1	1	339	1	26.1605	1	130	0.625466869193567	0.168024499698181	0	0	1	0	0	1	1	0	0	0	0	0
126	HMF003330A	55	Female	Mono	1st	2016-12-12	Lymphnode	2	1-2	1	2	1	3	1	0	2017-03-15	2017-03-15	2016-12-14	2017-02-03	NA	0	0	1	0	1	0.55	0.0001	4.55	1	1	883	1	55.7678	1	560	0.470741053749463	0.268943590074135	0	0	1	0	1	1	0	0	0	0	0	0
127	HMF003421A	80	Female	Combi	1st	2018-11-20	Lymphnode	8	0	0	0	1	2	1	0	2019-02-07	2019-02-07	2018-11-28	2018-12-10	NA	0	1	NA	NA	NA	0.44	29	3.75	1	1	616	1	46.9514	1	218	0.617509503708971	0.21025180067021	0	0	1	0	0	1	0	0	0	0	0	0
128	HMF003442A	72	Male	Mono	1st	2017-01-31	Lymphnode	34	0	0	22	1	33	0	1	2019-11-19	NA	2017-02-08	2018-12-10	NA	0	NA	NA	NA	NA	0.44	0.7227	2.26	1	0	119	0	7.0731	0	64	0.627167850161166	0.169020653846913	0	0	1	0	0	1	1	0	0	0	0	0
129	HMF003495A	61	Female	Mono	1st	2017-11-09	Liver	12	0	0	31	0	31	0	1	2020-06-14	NA	2017-11-16	NA	NA	0	NA	NA	NA	NA	0.47	77	3.15	1	1	159	1	12511	1	148	0.580652347970945	0.174300055167507	0	0	1	1	0	1	1	0	0	0	0	0
130	HMF003635A	39	Male	Mono	1st	2016-07-05	Subcutaneous softtissue	2	0	0	51	0	51	0	1	2020-10-23	NA	2016-07-14	NA	0	0	1	0	0	1	0.75	709	1.88	0	0	461	1	36.7709	1	225	0.777688652300217	0.169598718070829	0	0	1	0	1	1	0	0	0	0	0	0
131	HMF003657A	57	Male	Combi	1st	2018-01-15	Subcutaneous softtissue	2	0	0	2	1	32	1	0	2020-09-21	2020-09-21	2018-02-01	2018-03-26	NA	0	NA	NA	NA	NA	0.9	0.7386	2.02	1	0	10	0	1.1067	0	475	0	0	0	0	0	1	1	0	0	0	0	0	0	0
132	HMF003659A	59	Female	Mono	1st	2016-08-04	Subcutaneous softtissue	2	0	0	3	1	9	0	0	2017-04-28	NA	2016-08-12	2016-11-03	0	0	0	0	0	1	0.27	0.0001	4.95	1	1	148	1	10.6359	1	99	0.666859596550709	0.188182315155838	0	0	1	0	1	1	0	0	0	0	0	0
133	HMF003680A	NA	Female	Mono	2nd	2018-06-25	Subcutaneous softtissue	2	NA	NA	21	0	21	0	1	2020-12-18	NA	2019-04-03	NA	NA	0	NA	NA	NA	NA	0.52	0.4468	1.68	0	0	239	1	18.4162	1	58	0.601666171200201	0.120861493728732	0.134636016554349	0	1	0	0	1	1	0	0	0	0	0
134	HMF003718A	40	Male	Combi	1st	2017-12-01	Subcutaneous softtissue	3	1-2	1	9	1	35	0	1	2020-11-09	NA	2017-12-08	2018-09-21	0	0	0	0	0	1	0.33	1	3.25	1	1	146	1	8.9601	0	70	0.597307449372087	0.183463145992364	0	0	1	0	0	1	0	0	0	0	0	0
135	HMF003740A	34	Male	Combi	1st	2018-10-17	Lymphnode	3	0	0	5	1	26	0	0	2020-12-17	NA	2018-10-24	2019-03-26	0	0	0	0	0	1	0.83	0.3728	1.94	0	0	213	1	15.0874	1	113	0.651282887570446	0.166253936265666	0	0	1	0	0	1	1	0	0	0	0	0
136	HMF003755A	69	Female	Mono	1st	2017-06-27	Subcutaneous softtissue	5	0	0	1	1	2	0	0	2017-08-19	NA	2017-06-27	2017-07-20	1	1	1	1	1	1	0.75	0.6711	1.98	0	0	574	1	44.2721	1	128	0.715220292219789	0.161415768110962	0	0	1	0	1	1	0	0	0	0	0	0
137	HMF003760A	32	Male	Combi	2nd	2018-07-06	Lymphnode	5	0	0	1	1	1	1	0	2019-04-29	2019-04-29	2019-03-08	2019-04-19	0	0	1	0	1	1	0.63	0.0108	4.9	1	1	122	0	9.4739	0	41	0.75943017839532	0.109278822238342	0	0	1	1	0	1	1	0	0	0	0	0
138	HMF003762A	54	Male	Mono	1st	2018-06-26	Subcutaneous softtissue	2	1-2	1	8	1	15	0	1	2019-09-22	NA	2018-07-03	2019-02-19	NA	0	0	1	0	1	0.64	0.0817	3.6	1	1	223	1	15.9755	1	102	0.593052613705091	0.23416639900603	0	0	1	0	0	1	1	0	0	0	0	0
139	HMF003806A	79	Male	Mono	1st	2019-01-02	Lymphnode	8	0	0	13	1	16	1	1	2020-04-20	2020-04-20	2019-01-03	2020-02-11	NA	0	NA	NA	NA	NA	0.72	0.6768	2.02	1	0	177	1	12.8905	1	173	0.623011109229074	0.162748639896867	0	0	1	0	0	1	1	0	0	0	0	0
140	HMF003835A	60	Female	Combi	1st	2019-05-20	Lymphnode	5	0	0	21	0	21	0	1	2021-02-26	NA	2019-05-24	NA	1	1	1	1	0	1	0.88	0.6395	2	0	0	66	0	2.7401	0	679	0	0	0	0	0	0	0	0	0	0	0	0	0	0
141	HMF003852A	68	Female	Combi	1st	2019-02-04	Subcutaneous softtissue	2	0	0	1	1	11	1	0	2020-01-19	2020-01-19	2019-02-21	2019-04-03	1	1	0	1	0	1	0.78	0.5634	2.26	1	0	388	1	31.0595	1	59	0.655591131003268	0.221343493231357	0	0	1	0	0	1	1	0	0	1	0	0
142	HMF003894A	70	Male	Mono	1st	2019-02-08	Subcutaneous softtissue	2	0	0	22	0	22	0	1	2020-12-08	NA	2019-02-18	NA	0	0	0	0	0	0	0.37	0.8525	2.02	1	0	387	1	31.0605	1	60	0.731073264622978	0.130279527165313	0	0	1	0	0	1	1	0	0	0	0	0
143	HMF003922A	56	Male	Combi	1st	2019-02-18	Lung	8	0	0	5	1	8	1	0	2019-10-11	2019-10-11	2019-02-19	2019-07-17	NA	0	1	NA	NA	NA	0.89	0.4918	2.26	1	0	85	0	4.0189	0	699	0	0	0	0	0	0	0	0	0	0	0	0	0	0
144	HMF003930A	76	Male	Mono	1st	2019-01-21	Subcutaneous softtissue	5	0	0	23	0	23	0	1	2020-12-09	NA	2019-01-21	NA	0	0	1	1	1	1	0.44	0.0364	3.7	1	1	9089	1	709.4697	1	361	0.784669254867741	0.0759004618111947	0	0	1	0	0	1	0	1	0	0	1	0
145	HMF003967B	67	Female	Mono	1st	2019-01-11	Subcutaneous softtissue	2	0	0	2	1	15	1	0	2020-07-31	2020-07-31	2019-02-05	2019-04-23	0	0	0	0	0	1	0.7	0.6702	2.02	1	0	97	0	8.0493	0	170	0.634284496201781	0.172003717560085	0	0	1	0	1	1	0	0	0	0	0	0
146	HMF004011A	61	Male	Combi	1st	2018-12-24	Subcutaneous softtissue	1	0	0	13	0	13	1	1	2020-02-07	2020-02-07	2019-01-04	NA	1	1	1	1	0	0	0.77	0.0338	3.2	1	1	284	1	18.7768	1	145	0.587246470798543	0.188093704164809	0	0	1	0	0	1	0	0	0	0	0	0
147	HMF004080A	72	Male	Mono	1st	2019-01-21	Lymphnode	8	0	0	1	1	5	1	0	2019-06-12	2019-06-12	2019-01-13	2019-02-06	NA	0	NA	NA	NA	NA	0.41	0.0375	3.6	1	1	242	1	18.5292	1	51	0.772955263549774	0.104427190169055	0	0	1	0	1	1	0	0	1	0	0	0
148	HMF004088A	83	Male	Mono	1st	2019-11-22	Subcutaneous softtissue	12	1-2	1	2	1	3	1	0	2019-04-19	2019-04-19	2019-01-23	2019-04-08	NA	0	NA	NA	NA	NA	0.4	0	4.85	1	1	170	1	10.2452	1	87	0.512834927474086	0.215559596639996	0	0	1	0	1	1	0	1	0	0	0	1
149	HMF004161B	26	Male	Mono	1st	2019-02-07	Subcutaneous softtissue	1	0	0	0	1	14	0	0	2021-02-15	NA	2019-12-12	2019-12-27	0	0	0	1	1	0	0.5	0.9078	1.96	0	0	156	1	12.7936	1	190	0.746856563399254	0.139184783596832	0	0	1	0	0	1	1	0	1	0	1	0
150	HMF004167A	54	Female	Mono	1st	2019-01-21	Subcutaneous softtissue	2	0	0	20	0	20	0	1	2020-10-01	NA	2019-01-25	NA	0	0	1	0	0	1	0.88	0.7381	1.98	0	0	265	1	16.7041	1	210	0.630322427176756	0.252481960277045	0	0	1	0	1	1	0	0	0	0	0	0
151	HMF004207A	40	Female	Combi	2nd	2019-04-30	Subcutaneous softtissue	5	1-2	1	2	1	3	1	0	2020-03-23	2020-03-23	2019-12-05	2020-02-27	0	0	1	1	0	1	0.74	0.1387	3	1	1	300	1	17.3921	1	81	0.464056350182712	0.228511259239955	0	0	1	1	0	1	1	0	0	0	0	0
152	HMF004217A	81	Male	Mono	1st	2019-03-11	Lymphnode	2	0	0	22	0	22	0	1	2021-01-29	NA	2019-03-25	NA	0	0	0	1	0	1	0.35	0.5878	1.78	0	0	393	1	27.8499	1	167	0.722333023234133	0.193552893642914	0	0	1	0	0	1	1	0	0	0	0	0
153	HMF004230A	54	Male	Combi	1st	2019-01-18	Subcutaneous softtissue	1	0	0	2	1	2	1	0	2019-04-03	2019-04-03	2019-01-23	2019-03-29	0	0	0	1	1	1	0.41	23	3.15	1	1	1026	1	76.0238	1	55	0.589640915438277	0.250400125047416	0	0	1	0	1	1	1	0	0	0	0	0
154	HMF004274A	67	Male	Mono	1st	2019-03-15	Lymphnode	2	0	0	5	1	11	0	0	2020-02-04	NA	2019-03-18	2019-08-13	0	0	0	1	0	1	0.2	0	4.15	1	1	404	1	29.6289	1	162	0.709691930595625	0.133512062805534	0	0	1	0	0	1	1	1	0	0	0	0
155	HMF004301A	NA	Female	Mono	2nd	2019-01-04	Lymphnode	2	NA	NA	20	0	20	0	1	2021-01-15	NA	2019-05-10	NA	NA	0	NA	NA	NA	NA	0.54	0.6283	1.82	0	0	341	1	22.9031	1	69	0.588365227044442	0.175367933947544	0	0	1	1	0	1	1	0	1	0	0	0
156	HMF004332A	70	Female	Mono	1st	2019-01-22	Lymphnode	2	1-2	1	17	1	22	0	1	2020-12-11	NA	2019-01-30	2020-07-15	0	0	0	0	1	1	0.31	0	5.6	1	1	157	1	10.6327	1	118	0.607522908404394	0.216253004628559	0	0	1	0	1	1	0	0	0	0	0	0
157	HMF004343A	NA	Female	Mono	2nd	2019-01-11	Lymphnode	8	NA	NA	11	1	11	0	1	2020-06-15	NA	2019-07-16	NA	NA	0	NA	NA	NA	NA	0.25	0.5131	1.76	0	0	94	0	5.3281	0	36	0.59146146508139	0.264100754480329	0	0	1	0	0	1	1	0	0	0	0	0
158	HMF004352A	61	Male	Combi	1st	2019-04-11	Subcutaneous softtissue	5	1-2	1	20	0	20	0	1	2021-02-03	NA	2019-05-28	NA	1	1	0	1	0	1	0.7	0	4.1	1	1	533	1	38.2599	1	124	0.669375397688279	0.195659416040668	0	0	1	0	1	1	0	0	0	0	0	0
159	HMF004392A	63	Male	Combi	1st	2019-03-04	Lymphnode	2	1-2	1	1	1	2	1	0	2019-05-13	2019-05-13	2019-03-02	2019-04-05	0	0	1	1	1	1	0.35	0.6935	2.04	1	0	12	0	0.9811	0	50	0	0	0	0	0	0	0	1	0	0	0	0	0	0
160	NA	73	Male	Mono	1st	2016-08-08	Subcutaneous softtissue	2	0	0	22	1	31	1	1	2019-03-22	2019-03-22	2016-08-18	2018-06-15	NA	0	0	1	0	1	NA	NA	NA	NA	NA	NA	NA	NA	NA	NA	NA	NA	NA	NA	NA	NA	NA	NA	NA	NA	NA	NA	NA	NA
161	NA	73	Female	Mono	1st	2016-08-22	Lymphnode	2	0	0	8	1	17	1	1	2018-01-17	2018-01-17	2016-08-25	2017-05-04	NA	0	0	1	0	1	NA	NA	NA	NA	NA	NA	NA	NA	NA	NA	NA	NA	NA	NA	NA	NA	NA	NA	NA	NA	NA	NA	NA	NA
162	NA	75	Male	Mono	1st	2017-11-20	Lymphnode	2	0	0	36	0	36	0	1	2020-11-20	NA	2017-11-21	NA	0	0	0	1	0	1	NA	NA	NA	NA	NA	NA	NA	NA	NA	NA	NA	NA	NA	NA	NA	NA	NA	NA	NA	NA	NA	NA	NA	NA
163	NA	65	Female	Mono	1st	2018-04-13	Subcutaneous softtissue	2	1-2	1	30	0	30	0	1	2020-10-27	NA	2018-04-14	NA	0	0	0	0	0	1	NA	NA	NA	NA	NA	NA	NA	NA	NA	NA	NA	NA	NA	NA	NA	NA	NA	NA	NA	NA	NA	NA	NA	NA
164	NA	52	Female	Combi	1st	2018-07-17	Subcutaneous softtissue	2	0	0	28	0	28	0	1	2020-11-17	NA	2018-07-26	NA	1	1	0	1	0	0	NA	NA	NA	NA	NA	NA	NA	NA	NA	NA	NA	NA	NA	NA	NA	NA	NA	NA	NA	NA	NA	NA	NA	NA
165	NA	50	Female	Mono	1st	2018-08-24	Lymphnode	2	0	0	28	0	28	0	1	2021-01-12	NA	2018-08-30	NA	0	0	0	1	0	1	NA	NA	NA	NA	NA	NA	NA	NA	NA	NA	NA	NA	NA	NA	NA	NA	NA	NA	NA	NA	NA	NA	NA	NA
166	NA	70	Male	Mono	1st	2016-10-05	Lymphnode	5	1-2	1	2	1	17	1	0	2018-03-12	2018-03-12	2016-10-13	2016-12-14	0	0	1	1	0	1	NA	NA	NA	NA	NA	NA	NA	NA	NA	NA	NA	NA	NA	NA	NA	NA	NA	NA	NA	NA	NA	NA	NA	NA
167	NA	65	Male	Mono	1st	2018-04-24	Subcutaneous softtissue	5	1-2	1	10	1	17	0	1	2018-10-16	NA	2017-05-16	2018-03-13	0	0	0	0	0	1	NA	NA	NA	NA	NA	NA	NA	NA	NA	NA	NA	NA	NA	NA	NA	NA	NA	NA	NA	NA	NA	NA	NA	NA
168	NA	61.3744010951403	Male	Mono	1st	2018-12-04	Lymphnode	5	0	0	26	0	26	0	1	2021-02-01	NA	2018-12-07	NA	0	0	0	0	0	1	NA	NA	NA	NA	NA	NA	NA	NA	NA	NA	NA	NA	NA	NA	NA	NA	NA	NA	NA	NA	NA	NA	NA	NA
169	NA	29	Female	Combi	1st	2017-01-27	Cutaneous	1	0	0	45	0	45	0	1	2020-09-24	NA	2017-01-05	NA	0	0	0	0	0	1	NA	NA	NA	NA	NA	NA	NA	NA	NA	NA	NA	NA	NA	NA	NA	NA	NA	NA	NA	NA	NA	NA	NA	NA
170	NA	73	Male	Mono	1st	2016-11-29	Lymphnode	3	1-2	1	48	0	48	0	1	2020-12-08	NA	2016-12-19	NA	0	0	0	0	0	1	NA	NA	NA	NA	NA	NA	NA	NA	NA	NA	NA	NA	NA	NA	NA	NA	NA	NA	NA	NA	NA	NA	NA	NA
171	NA	57	Male	Mono	1st	2017-06-20	Lymphnode	3	1-2	1	42	0	42	0	1	2020-12-07	NA	2017-06-22	NA	0	0	0	1	0	1	NA	NA	NA	NA	NA	NA	NA	NA	NA	NA	NA	NA	NA	NA	NA	NA	NA	NA	NA	NA	NA	NA	NA	NA
172	NA	59	Male	Mono	1st	2017-12-28	Subcutaneous softtissue	3	1-2	1	36	0	36	0	1	2021-01-14	NA	2018-01-11	NA	0	0	0	0	0	1	NA	NA	NA	NA	NA	NA	NA	NA	NA	NA	NA	NA	NA	NA	NA	NA	NA	NA	NA	NA	NA	NA	NA	NA
173	NA	49	Female	Combi	1st	2018-04-20	Unknown	8	0	0	8	1	21	1	1	2020-01-03	2020-01-03	2018-04-17	2018-12-10	NA	0	NA	NA	NA	NA	NA	NA	NA	NA	NA	NA	NA	NA	NA	NA	NA	NA	NA	NA	NA	NA	NA	NA	NA	NA	NA	NA	NA	NA
174	NA	71	Male	Mono	1st	2012-02-18	Subcutaneous softtissue	8	0	0	11	0	11	0	1	2020-02-10	NA	2019-02-26	NA	NA	0	NA	NA	NA	NA	NA	NA	NA	NA	NA	NA	NA	NA	NA	NA	NA	NA	NA	NA	NA	NA	NA	NA	NA	NA	NA	NA	NA	NA
175	NA	77	Male	Mono	1st	2017-06-02	Unknown	12	0	0	3	1	9	1	0	2018-03-25	2018-03-25	2017-06-30	2017-09-22	NA	0	NA	NA	NA	NA	NA	NA	NA	NA	NA	NA	NA	NA	NA	NA	NA	NA	NA	NA	NA	NA	NA	NA	NA	NA	NA	NA	NA	NA
176	NA	76	Male	Mono	1st	2018-02-08	Lymphnode	12	0	0	10	1	16	1	1	2019-07-02	2019-07-02	2018-02-22	2018-12-10	NA	0	NA	NA	NA	NA	NA	NA	NA	NA	NA	NA	NA	NA	NA	NA	NA	NA	NA	NA	NA	NA	NA	NA	NA	NA	NA	NA	NA	NA
177	NA	56	Female	Mono	1st	2018-06-19	Lymphnode	12	0	0	25	0	25	0	1	2020-07-26	NA	2018-06-25	NA	NA	0	NA	NA	NA	NA	NA	NA	NA	NA	NA	NA	NA	NA	NA	NA	NA	NA	NA	NA	NA	NA	NA	NA	NA	NA	NA	NA	NA	NA
178	NA	76	Female	Mono	1st	NA	Unknown	34	0	0	1	1	3	1	0	2017-10-29	2017-10-29	2017-08-07	2017-09-05	NA	0	NA	NA	NA	NA	NA	NA	NA	NA	NA	NA	NA	NA	NA	NA	NA	NA	NA	NA	NA	NA	NA	NA	NA	NA	NA	NA	NA	NA
[truncated: 86 more columns]
