# Supplementary material for: Multi-omic analysis identifies hypoalbuminemia as independent biomarker of poor outcome upon PD-1 blockade in metastatic melanoma
Source: Sci Rep. 2024 May 16;14:11244. doi: 10.1038/s41598-024-61150-y (PMC11099084; doi:10.1038/s41598-024-61150-y)
Supplement: Supplementary file 2 — Supplementary Information 2. [file 41598_2024_61150_MOESM2_ESM.xlsx]

## Sheet: Sheet1
Biomarker	Pathological range	Normal range
Albumin	0-34 g/L	35-52 g/L
Lactate dehydrogenase (LDH) (2ULN)	>494 U/L	<494 U/L
Lactate dehydrogenase (LDH)	>247 U/L	<247 U/L
Hemoglobin	0-7.5 mmol/L	7.6-10 mmol/L
Platelets	>4e11/L	1.5-4e11/L
White blood cells	>=1e10/L	<1e10/L
Neutrophils	>7.5e9/L	1.5-7.5e9/L
Neutrophils-to-lymphocyte ratio (NLR)	>3.5e9/L	0.8-3.5e9/L
Monocytes	>1e9/L	0.1-1e9/L
Eosinophils	>0.5e9 cells/L	0-0.5e9 cells/L
Basophils	>0.2e9/L	0-0.2e9/L
Tumor marker S100	>0.15 ug/L	0-0.15 ug/L
