# Supplementary material for: Multi-omic analysis identifies hypoalbuminemia as independent biomarker of poor outcome upon PD-1 blockade in metastatic melanoma
Source: Sci Rep. 2024 May 16;14:11244. doi: 10.1038/s41598-024-61150-y (PMC11099084; doi:10.1038/s41598-024-61150-y)
Supplement: Supplementary file 3 — Supplementary Information 3. [file 41598_2024_61150_MOESM3_ESM.xlsx]

## Sheet: Sheet1
Mechanism	Genes
Antigen processing and loading	CALR, TAP1, TAP2, TAPBP, PDIA3
MHC-I folding	CANX, HSPA5
IFN-γ/JAK/STAT-axis	IFNGR1, IFNGR2, JAK1, JAK2, STAT1
Generic immune-related genes	B2M, CANX, HSPA5, TAP1, TAP2, TAPBP, CALR, PDIA3, IFNGR1, IFNGR2, JAK1, JAK2, STAT1, CASP8
