# Supplementary material for: Multi-omic analysis identifies hypoalbuminemia as independent biomarker of poor outcome upon PD-1 blockade in metastatic melanoma
Source: Sci Rep. 2024 May 16;14:11244. doi: 10.1038/s41598-024-61150-y (PMC11099084; doi:10.1038/s41598-024-61150-y)
Supplement: Supplementary file 4 — Supplementary Information 4. [file 41598_2024_61150_MOESM4_ESM.xlsx]

## Sheet: Sheet 1 - Danaher_marker_signat
Gene	Marker gene set
BLK	TIL_score
CD163	TIL_score
CD19	TIL_score
CD244	TIL_score
CD3D	TIL_score
CD3E	TIL_score
CD3G	TIL_score
CD6	TIL_score
CD68	TIL_score
CD84	TIL_score
CD8A	TIL_score
CD8B	TIL_score
CEACAM3	TIL_score
CSF3R	TIL_score
CTSW	TIL_score
EOMES	TIL_score
FAM30A	TIL_score
FCAR	TIL_score
FCGR3B	TIL_score
FCRL2	TIL_score
FPR1	TIL_score
GNLY	TIL_score
GZMA	TIL_score
GZMB	TIL_score
GZMH	TIL_score
IL21R	TIL_score
KIR2DL3	TIL_score
KIR3DL1	TIL_score
KIR3DL2	TIL_score
KLRB1	TIL_score
KLRD1	TIL_score
KLRK1	TIL_score
LAG3	TIL_score
MS4A1	TIL_score
MS4A4A	TIL_score
NCR1	TIL_score
NKG7	TIL_score
PNOC	TIL_score
PRF1	TIL_score
PTGER4	TIL_score
PTPRC	TIL_score
S100A12	TIL_score
SH2D1A	TIL_score
SIGLEC5	TIL_score
SPIB	TIL_score
TBX21	TIL_score
TCL1A	TIL_score
TNFRSF17	TIL_score
TRAT1	TIL_score
XCL1	TIL_score
XCL2	TIL_score
STAT1	IFN-γ signature (Ayers et al., 2017)
CXCL9	IFN-γ signature (Ayers et al., 2017)
CXCL10	IFN-γ signature (Ayers et al., 2017)
HLA-DRA	IFN-γ signature (Ayers et al., 2017)
GZMA	IFN-γ signature (Ayers et al., 2017)
PRF1	IFN-γ signature (Ayers et al., 2017)
IDO01	IFN-γ signature (Ayers et al., 2017)
CXCL11	IFN-γ signature (Ayers et al., 2017)
CCR5	IFN-γ signature (Ayers et al., 2017)
IFNG	IFN-γ signature (Ayers et al., 2017)
CD27	Immune checkpoints (IC)
CD28	Immune checkpoints (IC)
CD40	Immune checkpoints (IC)
CD122	Immune checkpoints (IC)
CD137	Immune checkpoints (IC)
CD134	Immune checkpoints (IC)
GITR	Immune checkpoints (IC)
ICOS	Immune checkpoints (IC)
A2AR	Immune checkpoints (IC)
CD272	Immune checkpoints (IC)
CD152	Immune checkpoints (IC)
IDO	Immune checkpoints (IC)
LAG3	Immune checkpoints (IC)
NOX2	Immune checkpoints (IC)
