# Supplementary material for: Multi-omic analysis identifies hypoalbuminemia as independent biomarker of poor outcome upon PD-1 blockade in metastatic melanoma
Source: Sci Rep. 2024 May 16;14:11244. doi: 10.1038/s41598-024-61150-y (PMC11099084; doi:10.1038/s41598-024-61150-y)
Supplement: Supplementary file 5 — Supplementary Information 5. [file 41598_2024_61150_MOESM5_ESM.xlsx]

## Sheet: Sheet 1
Biomarker	Total	OS median (months)	OS p-value Cox	OS HR	OS conf.low	OS conf.high	PFS median (months)	PFS p-value Cox	PFS HR	PFS conf.low	PFS conf.high
TMB	159	22	0.031633	0.596511	0.372371	0.955566	8	0.05868	0.676894	0.45167	1.01442
UV	153	21	0.056779	0.545682	0.292611	1.01763	8	0.69239	0.885377	0.484381	1.61834
BRAF	159	20	0.40342	0.824999	0.525377	1.29549	6	0.45273	1.15583	0.792006	1.68677
IFN	131	30.5	9.1614e-05	0.318081	0.17918	0.564659	20.5	0.001773	0.505055	0.329099	0.775088
CD274	131	30	0.00046846	0.333467	0.18023	0.61699	20	0.003845	0.51695	0.330486	0.808619
Immune_checkpoints	131	28.5	0.00043889	0.295923	0.15009	0.583453	21.5	0.0034482	0.501376	0.315667	0.79634
TIL	131	30.5	0.0010922	0.359353	0.194426	0.664185	21.5	0.0013768	0.47753	0.30364	0.751003
LDH	165	9	0.001925	2.66308	1.43407	4.94533	2	0.22884	1.46791	0.78558	2.74288
Hypoalbuminemia	127	4	2.6272e-05	4.01447	2.09981	7.67497	1.5	1.3814e-05	3.72198	2.05785	6.73188
NLR	78	13.5	0.027419	2.11172	1.08678	4.10327	3.5	0.053195	1.70603	0.992669	2.93203
S100	91	21	0.033615	2.0153	1.05582	3.8467	8	0.73091	0.914296	0.548683	1.52353
Liver_metas	139	8	0.00043496	2.5433	1.51194	4.2782	3	0.01109	1.7945	1.14283	2.81779
Confirmed_brain_metas	178	17	0.44391	1.23179	0.722376	2.10043	6.5	0.89523	1.03227	0.643449	1.65604
Age	178		0.090106	1.21301	0.970244	1.51652		0.71996	1.03523	0.856693	1.25098
ECOG	168	14	0.10362	1.46911	0.924439	2.33469	5	0.14041	1.34528	0.906909	1.99555
Treatment_line_2nd_1st	178	6	0.0036618	2.42966	1.33507	4.42168	2	0.0027431	2.16754	1.30652	3.59597
Treatment_combi_mono	178	14.5	0.13115	1.41638	0.901352	2.2257	5	0.38417	1.1894	0.804771	1.75786
