# Supplementary material for: Multi-omic analysis identifies hypoalbuminemia as independent biomarker of poor outcome upon PD-1 blockade in metastatic melanoma
Source: Sci Rep. 2024 May 16;14:11244. doi: 10.1038/s41598-024-61150-y (PMC11099084; doi:10.1038/s41598-024-61150-y)
Supplement: Supplementary file 7 — Supplementary Information 7. [file 41598_2024_61150_MOESM7_ESM.xlsx]

## Sheet: OS
	Marker (mutations: MUT/WT, RNA low/high, blood: abnormal/normal)	OR	conf.low	conf.high	ST DEV Error	Statistic	P-value	FDR
Mutations	CDKN2A (20/138)	1.58979925929442	0.857793649775183	2.94646816925669	0.314801430515672	1.4726990137439	0.140832212654202	0.886944490824408
Mutations	NRAS (52/106)	1.09253066311776	0.682876968163401	1.74793309117275	0.239768326523179	0.369092597859016	0.712058706100879	0.886944490824408
Mutations	TERT (118/40)	0.949337006720283	0.569489919573887	1.58254030730336	0.260730694584139	-0.19940661674028	0.841944685010044	0.886944490824408
Mutations	BRAF (75/83)	0.830851550761605	0.526817165160602	1.31034891240212	0.232452019551836	-0.797171561330788	0.425351399998291	0.886944490824408
Mutations	TP53 (17/141)	1.28191879686316	0.658353820537099	2.49609822330863	0.339991342577862	0.73048335180801	0.465094785609229	0.886944490824408
Mutations	PTEN (12/146)	0.384389511355599	0.120994302191976	1.22117565673266	0.589762334879932	-1.62115962900272	0.104983408400023	0.886944490824408
Mutations	ARID2 (7/151)	1.36585760137189	0.550694139227344	3.38766450255467	0.463456595675293	0.672732923977677	0.50111721765354	0.886944490824408
Mutations	PIK3CA (8/150)	0.721250225015582	0.227138208162346	2.2902438620684	0.58951463403227	-0.554302014429686	0.579372171920743	0.886944490824408
Mutations	MAP2K1 (10/148)	1.3502224924311	0.544371316488268	3.34900227812819	0.463474376641323	0.647866210544341	0.517071486870442	0.886944490824408
Mutations	IDH1 (9/149)	0.615530921148385	0.19374393150309	1.95556223077747	0.589780141093746	-0.822798299503524	0.410622703866647	0.886944490824408
Mutations	RAC1 (7/151)	1.16048759330543	0.423050404570481	3.18338297201999	0.514858543886714	0.289089610387659	0.772512804036679	0.886944490824408
Mutations	CTNNB1 (5/153)	0.840401369868535	0.205499144671644	3.43687300307468	0.718603881679931	-0.241963179473041	0.808808694097628	0.886944490824408
Mutations	PPP6C (5/153)	1.08742957623639	0.342435197534197	3.45321711024043	0.589546326858749	0.142171565798165	0.886944490824408	0.886944490824408
Genome-wide DNA	wgs tmb (113/46)	0.596510672159188	0.372370773619921	0.955566352699303	0.240416188878488	-2.14901562459865	0.0316331614000189	0.189798968400113
Genome-wide DNA	sv (41/118)	0.954241255940821	0.567132819748831	1.60557869837755	0.265475797573298	-0.176433223315024	0.859953605608823	0.871723558884841
Genome-wide DNA	wgs wholegenomeduplication (75/84)	0.963341650297111	0.612211447749933	1.51586047371043	0.231295270629461	-0.161469592322343	0.871723558884841	0.871723558884841
Genome-wide DNA	wgs ploidy (115/44)	1.27040899602423	0.745479084186043	2.16496887896121	0.271978004801697	0.879993560190636	0.378862798187993	0.757725596375986
Genome-wide DNA	polyclonal (60/99)	1.2564557344909	0.796704548601151	1.98151374371705	0.232436016717062	0.982183619346241	0.326009396030183	0.757725596375986
Genome-wide DNA	purity (80/79)	1.13265365512408	0.721206638665747	1.77883041237579	0.230306696048447	0.540858121464287	0.588605378140026	0.871723558884841
RNA Hallmark signatures	Adipogenesis (97/34)	0.793938541480647	0.457872139849362	1.37666905843145	0.280829690959595	-0.821669616268556	0.411264956183166	0.568284903895742
RNA Hallmark signatures	Allograft rejection (44/87)	0.397489727071033	0.211332366938676	0.747628417812838	0.322320717106923	-2.86232358052901	0.00420547312422094	0.0525684140527618
RNA Hallmark signatures	Androgen response (35/96)	1.36409944111864	0.783905373776396	2.37371415926912	0.282638572856105	1.09855656880881	0.271961530476245	0.568284903895742
RNA Hallmark signatures	Angiogenesis (55/76)	0.784774672937205	0.467491296619629	1.3173962632823	0.264298685139616	-0.916987699428528	0.359149085836734	0.568284903895742
RNA Hallmark signatures	Apical junction (57/74)	0.809624575723153	0.484303140281388	1.35347450614102	0.26217809304726	-0.805500654405604	0.420530828882849	0.568284903895742
RNA Hallmark signatures	Apical surface (105/26)	0.668687689850227	0.372657592847758	1.19987687125942	0.298299921848553	-1.34910581496212	0.177302980769715	0.555869081431315
RNA Hallmark signatures	Apoptosis (81/50)	0.732368688032405	0.440990516244663	1.21627081638357	0.258811229816577	-1.20346872068267	0.228794988621302	0.568284903895742
RNA Hallmark signatures	Bile acid metabolism (73/58)	0.714930048889929	0.432171199219706	1.18269096998736	0.256822525274858	-1.30662438754312	0.191340309843201	0.555869081431315
RNA Hallmark signatures	Cholesterol homeostasis (33/98)	1.340059310316	0.764295104035755	2.34956229038015	0.286492599563526	1.02171530733817	0.306915664036778	0.568284903895742
RNA Hallmark signatures	Coagulation (103/28)	0.532275495040699	0.306324532559462	0.924892303772062	0.281901149006906	-2.23693332956615	0.0252906978087315	0.210755815072762
RNA Hallmark signatures	Complement (73/58)	0.755431216750988	0.457177001485798	1.2482612235244	0.256238436261375	-1.0945529829702	0.27371252340253	0.568284903895742
RNA Hallmark signatures	DNA repair (28/103)	1.0858610512027	0.587343969994783	2.00750204778558	0.313535311828459	0.262724052866971	0.792763276349863	0.861699213423764
RNA Hallmark signatures	E2fFtargets (85/46)	1.32941051810989	0.772934677508289	2.28652223414085	0.27668690237351	1.0290896391339	0.303437554387303	0.568284903895742
RNA Hallmark signatures	Epithelial mesenchymal transition (89/42)	1.12802213292039	0.648924421023793	1.96083533171826	0.282099468253566	0.427032971782902	0.669355312438982	0.743728124932203
RNA Hallmark signatures	Estrogen response early (110/21)	0.820750823363795	0.427065939898899	1.57734872093012	0.33331282483757	-0.592643620936457	0.553419679787814	0.643511255567226
RNA Hallmark signatures	Estrogen response late (107/24)	0.676802844883593	0.372487227072109	1.22973905559948	0.304687876376525	-1.28123006372376	0.200112869315274	0.555869081431315
RNA Hallmark signatures	Fatty acid metabolism (91/40)	0.79350773442059	0.460175158325591	1.36829316662025	0.277992909800755	-0.832006801925399	0.405405105171008	0.568284903895742
RNA Hallmark signatures	G2M checkpoint (40/91)	1.19885845785645	0.696502582168126	2.06354095271251	0.277073253192312	0.65459158120035	0.512730745897196	0.625281397435605
RNA Hallmark signatures	Glycolysis (91/40)	1.00581335349518	0.579595136786236	1.74546064633793	0.281240872136362	0.0206105219170181	0.983556346973696	0.983556346973696
RNA Hallmark signatures	Hedgehog signaling (60/71)	1.269898596619	0.763848008738832	2.11120854835701	0.259353491777815	0.921279487941146	0.356904527442488	0.568284903895742
RNA Hallmark signatures	Heme metabolism (91/40)	0.776916943354006	0.457843949595273	1.31835298337808	0.269803450556836	-0.935576723786842	0.349491163430762	0.568284903895742
RNA Hallmark signatures	Hypoxia (68/63)	1.14287011185711	0.689275332854609	1.89496421867717	0.257993116172043	0.517621331981788	0.604722495273203	0.687184653719549
RNA Hallmark signatures	IL2 STAT5 signaling (45/86)	0.660346090487638	0.373175582022768	1.16850346118226	0.291186492936054	-1.42517325473944	0.154107125412447	0.550382590758741
RNA Hallmark signatures	IL6 JAK STAT3 signaling (47/84)	0.403565111620357	0.218561075100768	0.745168366517515	0.312899803888643	-2.900025586224	0.00373132200641298	0.0525684140527618
RNA Hallmark signatures	Inflammatory response (49/82)	0.499209565256544	0.281968046447818	0.883824224706068	0.2914503677104	-2.38369677278929	0.0171397185906105	0.171397185906105
RNA Hallmark signatures	Interferon alpha response (79/52)	0.454713725694447	0.274662510308816	0.752795028715238	0.257211327279605	-3.06396783017886	0.00218422396199715	0.0525684140527618
RNA Hallmark signatures	Interferon gamma response (64/67)	0.324933480459043	0.187119590438675	0.564247530019203	0.281572802721245	-3.99234152676604	6.54240544035194e-05	0.00327120272017597
RNA Hallmark signatures	KRAS signaling down (107/24)	0.798604891247715	0.424529827032814	1.50229673326458	0.322395746642526	-0.697555603433953	0.485455154572499	0.622378403298076
RNA Hallmark signatures	KRAS signaling up (52/79)	0.647305282147653	0.376440756455366	1.11306791602926	0.276564951491449	-1.57264053467698	0.1158020762421	0.513879855000761
RNA Hallmark signatures	Mitotic spindle (65/66)	1.47554714944532	0.887554396914407	2.45307712722217	0.25934881508346	1.50002177437591	0.133608762300198	0.513879855000761
RNA Hallmark signatures	mTORC1 signaling (61/70)	1.05450254734185	0.636669680913	1.74655030023708	0.257440163596448	0.206141636484793	0.836680275932395	0.871541954096245
RNA Hallmark signatures	MYC targets V1 (81/50)	1.37044842965586	0.802095690997015	2.34152722602422	0.273303680169482	1.15306902198863	0.248882055403642	0.568284903895742
RNA Hallmark signatures	MYC targets V2 (66/65)	1.23739941729878	0.74812556330594	2.04665819887938	0.256737566041655	0.829687437218882	0.406715526125197	0.568284903895742
RNA Hallmark signatures	Myogenesis (76/55)	1.24224082955741	0.73959713319797	2.08649034636862	0.264579619354685	0.819854794102697	0.412298890020063	0.568284903895742
RNA Hallmark signatures	Notch signaling (48/83)	1.31837127143707	0.783799571077725	2.2175347799192	0.265310502648475	1.04178721423007	0.297510343267981	0.568284903895742
RNA Hallmark signatures	Oxidative phosphorylation (67/64)	0.945048701142788	0.571864839828822	1.56176247485159	0.256297460706724	-0.220520394777329	0.825465890556275	0.871541954096245
RNA Hallmark signatures	P53 pathway (115/16)	0.528130300299445	0.274564395189011	1.01586957005977	0.333759811405203	-1.91278944628848	0.055775012776381	0.348593829852381
RNA Hallmark signatures	Pancreas beta cells (97/34)	1.02995902481145	0.574170117149711	1.84756322404351	0.29814250647153	0.0990097657094602	0.921130516290932	0.939929098256053
RNA Hallmark signatures	Peroxisome (110/21)	0.579548120943296	0.31331020413412	1.07202389215873	0.313809302433286	-1.73833782711748	0.082151304788086	0.438093572208752
RNA Hallmark signatures	PI3k/AKT/mTOR signaling (51/80)	0.844800530874388	0.497444622490298	1.43470831666206	0.270217364556711	-0.624144706261073	0.532532556135903	0.633967328733217
RNA Hallmark signatures	Protein secretion (31/100)	1.53983892522883	0.887041028037255	2.67304875502363	0.281404078956188	1.53401407168357	0.125026190996799	0.513879855000761
RNA Hallmark signatures	Reactive oxygen species pathway (62/69)	0.638778676675471	0.381943002370521	1.0683222241088	0.262395967751444	-1.70809501122204	0.0876187144417504	0.438093572208752
RNA Hallmark signatures	Spermatogenesis (48/83)	0.791117362166502	0.463104749580054	1.35145813401573	0.273215764874359	-0.857596743864111	0.391115173667065	0.568284903895742
RNA Hallmark signatures	TFG beta signaling (40/91)	1.32132174432197	0.765850451974954	2.27967633565509	0.278270887668854	1.00129970260479	0.316681936644365	0.568284903895742
RNA Hallmark signatures	TNFa signaling via NF-kB (75/56)	0.834204535069171	0.503984005344763	1.38079224528946	0.257113952098826	-0.705044044965997	0.480782826607785	0.622378403298076
RNA Hallmark signatures	Unfolded protein response (58/73)	1.18567459970122	0.715847778888941	1.96385921397787	0.257453521073278	0.661524823376265	0.508275800683057	0.625281397435605
RNA Hallmark signatures	UV response down (30/101)	1.33504189293438	0.740050351539063	2.40839944496092	0.301025798926537	0.959926600528904	0.337092157358255	0.568284903895742
RNA Hallmark signatures	UV response up (57/74)	0.700527851506657	0.415146683033083	1.18208645472286	0.26694481006183	-1.33331363305392	0.1824289016252	0.555869081431315
RNA Hallmark signatures	WNT beta catenin signaling (29/102)	1.81488457567467	1.0184536474806	3.23412462724236	0.294768899075082	2.02199714045533	0.0431766472771794	0.308404623408424
RNA Hallmark signatures	Xenobiotic metabolism (113/18)	0.65739202162005	0.333203521911043	1.29699790569763	0.346703842547395	-1.20989358239465	0.226319730113485	0.568284903895742
Blood	Albumin (16/111)	4.01447209368456	2.09981202743694	7.67496613048907	0.330647925355464	4.20358256820789	2.62723253203112e-05	0.000341540229164045
Blood	Hemoglobulin (20/134)	0.654757074909264	0.343704201386463	1.24731331596874	0.32882383867826	-1.28789625424522	0.197782079569306	0.285685226044553
Blood	Lymphocytes (3/71)	2.2539926886806	0.534305913180776	9.50856600178906	0.734447120550711	1.10655096760981	0.268488116510017	0.349034551463023
Blood	Neutrophils (20/124)	2.01072342387797	1.08717578765324	3.71881781515642	0.313735997859735	2.22637687246666	0.0259889482821523	0.0594070730515321
Blood	Tumormarker S100 (49/42)	2.01530080078068	1.05582303886681	3.84670268417927	0.329826402796228	2.12465848428388	0.0336151199835011	0.0624280799693592
Blood	White blood cells (39/120)	2.1503656394181	1.32832920647204	3.48111925918671	0.245777973244785	3.11516073803435	0.00183844697468591	0.00625634344453508
Blood	Eosinophils (4/66)	1.32630418851627	0.313826374680693	5.60527394252827	0.735376605289751	0.38401584511627	0.7009667035399	0.7009667035399
Blood	Basophils (4/63)	0.4958149996009	0.0674954856975459	3.64220675336483	1.01743816269872	-0.689528299831071	0.490490870547675	0.549665686253549
Blood	Monocytes (8/71)	1.42374101348617	0.500957307953105	4.04632977960745	0.532929343258753	0.662917004601092	0.507383710387891	0.549665686253549
Blood	Platelets (17/140)	2.76826292069355	1.51041988640136	5.07360878063179	0.309103810675144	3.29410374081205	0.000987360505059541	0.00625634344453508
Blood	NLR (36/42)	2.1117185822868	1.08678115417856	4.10326895495899	0.338925540170836	2.20550540264911	0.0274186491007071	0.0594070730515321
Blood	LDH clinical cutoff (17/148)	2.66307677665358	1.43407467505489	4.94533376937306	0.315802905925684	3.10156150853866	0.00192502875216464	0.00625634344453508

## Sheet: PFS
	Marker (mutations: MUT/WT, RNA low/high, blood: abnormal/normal)	OR	conf.low	conf.high	ST DEV Error	Statistic	P-value	FDR
Mutations	CDKN2A (20/138)	1.24384926420701	0.709193781737761	2.18157721050127	0.286656945725107	0.761226336838648	0.446521890071053	0.955328597062363
Mutations	NRAS (52/106)	0.801537853765587	0.532169318888181	1.2072528577209	0.208968376728614	-1.05864381423515	0.289762024979496	0.955328597062363
Mutations	TERT (118/40)	1.06597118336225	0.685431846582104	1.65777906209761	0.225306435608516	0.283552898577977	0.776753037512474	0.955328597062363
Mutations	BRAF (75/83)	1.25335238933079	0.859346839956424	1.82800720128425	0.19255687480133	1.17275414396081	0.240894411928442	0.955328597062363
Mutations	TP53 (17/141)	0.747099643312465	0.389543105512987	1.43285266543885	0.332263268438609	-0.877487038516283	0.380222155924736	0.955328597062363
Mutations	PTEN (12/146)	0.763542293525396	0.354508130658304	1.64452316768991	0.391454762521695	-0.689190137448831	0.490703622465026	0.955328597062363
Mutations	ARID2 (7/151)	0.977655420625942	0.39792441956771	2.40198910767438	0.458628422627378	-0.0492730074364079	0.960701730326704	0.960701730326704
Mutations	PIK3CA (8/150)	0.928604809909018	0.378360500161487	2.27906161615212	0.458087912397065	-0.161698271581729	0.871543465707393	0.955328597062363
Mutations	MAP2K1 (10/148)	1.29762071168121	0.602698954008808	2.7937986289577	0.391267301763713	0.665867974673926	0.505495492044386	0.955328597062363
Mutations	IDH1 (9/149)	0.858167021637225	0.375986959041184	1.95871324607575	0.421050739492342	-0.363273401942731	0.716400660305664	0.955328597062363
Mutations	RAC1 (7/151)	0.790344952037632	0.290768286664659	2.14825746774705	0.510184279899013	-0.461178029087456	0.644670883354144	0.955328597062363
Mutations	CTNNB1 (5/153)	1.07873321553119	0.397095506210946	2.93044200221218	0.509889910947619	0.148634837607336	0.88184178190372	0.955328597062363
Mutations	PPP6C (5/153)	0.778277183011882	0.246797482888567	2.45430126153434	0.585987626897678	-0.427777875135892	0.668812846437761	0.955328597062363
Genome-wide DNA	wgs tmb (113/46)	0.676893566745345	0.451669898258848	1.01442425644813	0.206413205154867	-1.89058268445373	0.058680073490484	0.352080440942904
Genome-wide DNA	sv (41/118)	0.842219834209035	0.538235443411917	1.31788840333251	0.228445511175425	-0.751663765132841	0.452253286223165	0.542703943467798
Genome-wide DNA	wgs wholegenomeduplication (75/84)	0.850409970044803	0.581278157826754	1.2441498229616	0.194130685362824	-0.834678596909913	0.403898695596063	0.542703943467798
Genome-wide DNA	wgs ploidy (115/44)	0.929218419190821	0.611974783138006	1.41091903515373	0.21309205117384	-0.344505837945145	0.730465906395948	0.730465906395948
Genome-wide DNA	polyclonal (60/99)	1.27985270883758	0.871851981336943	1.87878560969382	0.195861056005409	1.25979612855181	0.207742916749471	0.416811627931307
Genome-wide DNA	purity (80/79)	1.2750845165896	0.873180792946477	1.86197467647023	0.193179628624357	1.25796113009032	0.208405813965654	0.416811627931307
RNA Hallmark signatures	Adipogenesis (97/34)	0.661171157798824	0.423039676911408	1.03334822656974	0.227834171460016	-1.81598103712558	0.0693732810479505	0.216149261253276
RNA Hallmark signatures	Allograft rejection (44/87)	0.625841306396333	0.398478241416838	0.982932818111252	0.230332772865772	-2.03470152487582	0.0418809146811247	0.160452169632448
RNA Hallmark signatures	Androgen response (35/96)	1.49782374270644	0.952784790684775	2.35465131911136	0.230810078053364	1.750414105983	0.0800468837071046	0.216149261253276
RNA Hallmark signatures	Angiogenesis (55/76)	0.790213510498129	0.518760209301351	1.20371104216869	0.214729161753243	-1.09650734749159	0.2728568096882	0.454761349480333
RNA Hallmark signatures	Apical junction (57/74)	0.869181546620367	0.572445727817843	1.31973482248744	0.213082530487588	-0.657976328738508	0.510553341809296	0.567281490899218
RNA Hallmark signatures	Apical surface (105/26)	0.589649913543835	0.364404127336397	0.954124814896204	0.245548135576952	-2.15121277067682	0.0314594095026201	0.131080872927584
RNA Hallmark signatures	Apoptosis (81/50)	0.825178683225604	0.542813449520642	1.25442702249043	0.213694866956931	-0.899204239704468	0.368543882484114	0.511866503450158
RNA Hallmark signatures	Bile acid metabolism (73/58)	0.834668853919328	0.552482801635632	1.26098422184455	0.210520582351179	-0.858444399616216	0.390647119706625	0.514009368035033
RNA Hallmark signatures	Cholesterol homeostasis (33/98)	1.23648839225105	0.77039513957976	1.98457059971275	0.241395837656702	0.879366530967606	0.379202573074428	0.512435909560038
RNA Hallmark signatures	Coagulation (103/28)	0.688785516314821	0.422279065496262	1.12348805860771	0.249628840739234	-1.49351874728554	0.135301450643463	0.322146311055865
RNA Hallmark signatures	Complement (73/58)	0.784382425068703	0.51922050950678	1.18496048883182	0.210497756597204	-1.15373481603638	0.248608905417209	0.428636043822775
RNA Hallmark signatures	DNA repair (28/103)	1.23896824923829	0.746432932594194	2.05650401474868	0.258539691906599	0.828804949132703	0.407214787273131	0.522070240093757
RNA Hallmark signatures	E2F targets (85/46)	1.04218290495194	0.680938311565966	1.59507137273012	0.217147368969714	0.190273825129004	0.849094563473548	0.8664230239526
RNA Hallmark signatures	Epithelial mesenchymal transition (89/42)	0.909192616633193	0.584776988357235	1.41358369190022	0.22517067488511	-0.422782885978808	0.672453675194289	0.700472578327384
RNA Hallmark signatures	Estrogen response early (110/21)	0.66585174219995	0.392541513117677	1.12945644670656	0.269609412766494	-1.50843488125725	0.131443261236298	0.322146311055865
RNA Hallmark signatures	Estrogen response late (107/24)	0.707719683807283	0.4260979887479	1.17547410237746	0.258871465045576	-1.33543954121458	0.18173253051957	0.378609438582438
RNA Hallmark signatures	Fatty acid metabolism (91/40)	0.619328731906975	0.403162190598841	0.951398933505557	0.219033240088203	-2.18742633654785	0.028711415312093	0.131080872927584
RNA Hallmark signatures	G2M checkpoint (40/91)	0.97039094166948	0.611753625095574	1.53927748205344	0.235396873873751	-0.127683327042493	0.898399585174935	0.898399585174935
RNA Hallmark signatures	Glycolysis (91/40)	0.847990656414707	0.547054847941125	1.31447176836652	0.223637042800482	-0.737291369824285	0.460945179299161	0.567281490899218
RNA Hallmark signatures	Hedgehog signaling (60/71)	1.30344814625101	0.862253393960774	1.97039186144681	0.210830029258935	1.25699917669948	0.208753933705601	0.402159069893702
RNA Hallmark signatures	Heme metabolism (91/40)	0.607972540696992	0.397019515067713	0.931013706413181	0.217424547164859	-2.288727597008	0.0220951845326477	0.131080872927584
RNA Hallmark signatures	Hypoxia (68/63)	1.22961447279071	0.813122094023291	1.85944000637751	0.211011370779681	0.979571303354329	0.32729777590825	0.508897249834973
RNA Hallmark signatures	IL2 STAT5 signaling (45/86)	0.805177944744782	0.517878399818073	1.25186051963391	0.22516885030984	-0.962353257658916	0.335872184891082	0.508897249834973
RNA Hallmark signatures	IL6 JAK STAT3 signaling (47/84)	0.553460649298611	0.352151850106282	0.869848306148589	0.230681881888488	-2.56441736485478	0.0103349185702145	0.129186482127682
RNA Hallmark signatures	Inflammatory response (49/82)	0.601071321057014	0.385995208250539	0.935987611438746	0.225967745378349	-2.25271832487185	0.0242769147777737	0.131080872927584
RNA Hallmark signatures	Interferon alpha response (79/52)	0.516396727298374	0.340855526624726	0.782341957617909	0.211951144396845	-3.11807685418547	0.0018203532839528	0.0455088320988201
RNA Hallmark signatures	Interferon gamma response (64/67)	0.544515552352783	0.35853539597512	0.82696768598722	0.213202446159149	-2.8510872428354	0.00435700131036833	0.0726166885061389
RNA Hallmark signatures	KRAS signaling down (107/24)	0.786604140412043	0.468751079870773	1.31998858303206	0.264113650425456	-0.908813894813455	0.363448370848247	0.511866503450158
RNA Hallmark signatures	KRAS signaling up (52/79)	0.744083725281403	0.484845195929527	1.14193271352765	0.218536620837671	-1.35264156353782	0.176170167392399	0.378609438582438
RNA Hallmark signatures	Mitotic spindle (65/66)	1.3022790974486	0.862398336889756	1.96652843020074	0.210286460323592	1.25598139303696	0.209122716344725	0.402159069893702
RNA Hallmark signatures	mTORC1 signaling (61/70)	1.21225354187068	0.802017972761657	1.83232633143838	0.210771893478618	0.913219763580394	0.361126971569782	0.511866503450158
RNA Hallmark signatures	MYC targets V1 (81/50)	1.15293057131009	0.754939922857514	1.76073467837028	0.216036688631876	0.658716927599947	0.510077560828423	0.567281490899218
RNA Hallmark signatures	MYC targets V2 (66/65)	1.15646259948517	0.766524301727324	1.74476626637174	0.209827702134707	0.692786802164943	0.488443355841618	0.567281490899218
RNA Hallmark signatures	Myogenesis (76/55)	1.24273572094235	0.815635423070196	1.89348332407233	0.214852409876076	1.01146259501818	0.311795075121389	0.502895282453854
RNA Hallmark signatures	Notch signaling (48/83)	1.5842170387587	1.04234139581473	2.40779425624911	0.2135859545976	2.15412246695303	0.0312305690669939	0.131080872927584
RNA Hallmark signatures	Oxidative phosphorylation (67/64)	0.883687345367802	0.585622363781244	1.33345885106071	0.209916187326464	-0.589053956200849	0.555825079191862	0.604157694773763
RNA Hallmark signatures	P53 pathway (115/16)	0.648232359274652	0.351974803671328	1.19385020526403	0.311582061438794	-1.3913062445721	0.164132581032719	0.37302859325618
RNA Hallmark signatures	Pancreas beta cells (97/34)	1.17888714304441	0.729190963797847	1.90591349184723	0.245101709188473	0.671439195221354	0.501940782762347	0.567281490899218
RNA Hallmark signatures	Peroxisome (110/21)	0.718557821856445	0.417911294800532	1.23549028172957	0.27652394928658	-1.19522776150821	0.231998054787887	0.414282240692656
RNA Hallmark signatures	PI3k/AKT/mTOR signaling (51/80)	0.909790764760603	0.593182282349134	1.39538765784731	0.218224878475292	-0.433225741281075	0.664850779926281	0.700472578327384
RNA Hallmark signatures	Protein secretion (31/100)	1.68049899423359	1.06346528640033	2.65554212792331	0.233452277223756	2.22354125589855	0.0261793246943349	0.131080872927584
RNA Hallmark signatures	Reactive oxygen species pathway (62/69)	0.613461896902098	0.402214606316434	0.935658459540492	0.215377611568861	-2.26874613818786	0.0232837681032614	0.131080872927584
RNA Hallmark signatures	Spermatogenesis (48/83)	0.593448500553061	0.377766980707098	0.932270793359097	0.230449584289672	-2.26429065928737	0.0235562437049007	0.131080872927584
RNA Hallmark signatures	TFG beta signaling (40/91)	1.47694977659225	0.952612274207232	2.28989348724407	0.223742022054064	1.7429850491633	0.0813362264219159	0.216149261253276
RNA Hallmark signatures	TNFa signaling via NF-kB (75/56)	0.858296560086	0.566825010154957	1.29964798986917	0.211687077996413	-0.721846602705823	0.470388793751471	0.567281490899218
RNA Hallmark signatures	Unfolded protein response (58/73)	1.28762630869505	0.851875018958047	1.94627319025222	0.210777294950396	1.19937231685319	0.230383206886506	0.414282240692656
RNA Hallmark signatures	UV response down (30/101)	1.61621105889757	1.0109226057487	2.58391510096685	0.239402956429101	2.0053409719121	0.0449266074970856	0.160452169632448
RNA Hallmark signatures	UV response up (57/74)	0.683716394797661	0.445357407036904	1.04964709495979	0.218711203801832	-1.73842065802276	0.082136719276245	0.216149261253276
RNA Hallmark signatures	WNT beta catenin signaling (29/102)	2.1103679241336	1.32457708380711	3.36232056983141	0.237641651138412	3.14280893242619	0.00167335029157464	0.0455088320988201
RNA Hallmark signatures	Xenobiotic metabolism (113/18)	0.586728464594463	0.330927553048886	1.04025877565571	0.292180191704399	-1.82487780803482	0.0680194707913387	0.216149261253276
Blood	Albumin (16/111)	3.72198463062847	2.05784651932198	6.73187696971633	0.302350949564669	4.34679312491796	1.38142398194493e-05	0.000179585117652841
Blood	Hemoglobulin (20/134)	0.807771015852613	0.458893505295624	1.4218854843701	0.28850553278558	-0.739939559516216	0.459336669139881	0.663486299868717
Blood	Lymphocytes (3/71)	1.74465999805123	0.421404892709174	7.22307348932649	0.724870901417909	0.767805263058009	0.442602887256923	0.663486299868717
Blood	Neutrophils (20/124)	1.6631785674658	0.967428464517966	2.85929456154246	0.276456287321129	1.84018448661153	0.0657411567668276	0.21365875949219
Blood	Tumormarker S100 (49/42)	0.914296358617382	0.548683201863793	1.52353457977473	0.260532100243249	-0.343913538623606	0.730911309889103	0.838160228926825
Blood	White blood cells (39/120)	1.44432928914609	0.934829859579508	2.2315152582135	0.221961113620347	1.65634893451317	0.0976511760357708	0.253893057693004
Blood	Eosinophils (4/66)	0.812134665069498	0.196634234471806	3.35426186584064	0.723646381317778	-0.287556345559856	0.773686365163223	0.838160228926825
Blood	Basophils (4/63)	0.635594347182494	0.153688464531183	2.62856536046903	0.724315832468401	-0.625686637949114	0.531520499269246	0.69097664905002
Blood	Monocytes (8/71)	1.5670916264549	0.669204889793355	3.66969250099679	0.434133710557339	1.03475363297167	0.300783981819134	0.558598823378392
Blood	Platelets (17/140)	2.4519371397939	1.44963594540824	4.14724521459602	0.268150809308339	3.34467900268266	0.000823778519219762	0.00535456037492845
Blood	NLR (36/42)	1.70603009727425	0.9926690234524	2.93203336060899	0.276294398984374	1.93333304218418	0.0531951838852857	0.21365875949219
Blood	LDH clinical cutoff (17/148)	1.46790789694668	0.785580128225342	2.74288200082926	0.31897065963785	1.2033651877584	0.228835033153335	0.495809238498893
